# Supplementary material for: Characterization of the Mycobacterial Acyl-CoA Carboxylase Holo Complexes Reveals Their Functional Expansion into Amino Acid Catabolism
Source: PLoS Pathog. 2015 Feb 19;11(2):e1004623. doi: 10.1371/journal.ppat.1004623 (PMC4347857; doi:10.1371/journal.ppat.1004623)
Supplement: S2 Table — The table columns represent the number of peptides identified, coverage and intensities of peptides from proteins identified in pull-down experiments with different baits that are labeled in headers. (XLSX) [file ppat.1004623.s002.xlsx]

## Sheet: All
				Peptides											Razor + unique peptides											Unique peptides														Sequence coverage [%]
Protein IDs	Majority protein IDs	ACC	Fasta headers	gfp1	MSMEG1812_E	MSMEG4717_D1	MSMEG4716_A1	MSMEG4329_D6	MSMEG5493_A2	MSMEG1813_D5	MSMEG5492_D2	MSMEG5642_D3	MSMEG6391_D4	MSMEG1807_A3	gfp1	MSMEG1812_E	MSMEG4717_D1	MSMEG4716_A1	MSMEG4329_D6	MSMEG5493_A2	MSMEG1813_D5	MSMEG5492_D2	MSMEG5642_D3	MSMEG6391_D4	MSMEG1807_A3	gfp1	MSMEG1812_E	MSMEG4717_D1	MSMEG4716_A1	MSMEG4329_D6	MSMEG5493_A2	MSMEG1813_D5	MSMEG5492_D2	MSMEG5642_D3	MSMEG6391_D4	MSMEG1807_A3	Mol. weight [kDa]	Sequence length	PEP	gfp1	MSMEG1812_E	MSMEG4717_D1	MSMEG4716_A1	MSMEG4329_D6	MSMEG5493_A2	MSMEG1813_D5	MSMEG5492_D2	MSMEG5642_D3	MSMEG6391_D4
MSMEG0035	MSMEG0035		>MSMEG0035 FHA domain protein {Mycobacterium smegmatis MC2}	0	6	11	10	11	9	4	6	4	3	14	0	6	11	10	11	9	4	6	4	3	14	0	6	11	10	11	9	4	6	4	3	14	51.423	481	0	0	22.9	48	43.9	43.9	34.7	13.9	23.1	13.9	9.4
MSMEG0333	MSMEG0333	AccD2L	>MSMEG0333 Carboxyl transferase domain protein {Mycobacterium smegmatis MC2}	0	0	0	0	0	0	0	0	0	0	0	0	0	0	0	0	0	0	0	0	0	0	0	0	0	0	0	0	0	0	0	0	0	57.204	532	0	0	0	0	0	0	0	0	0	0	0
MSMEG0334	MSMEG0334	AccA2L	>MSMEG0334 acetyl-/propionyl-coenzyme A carboxylase alpha chain [6.3.4.14] {Mycobacterium smegmatis MC2}	0	0	0	0	0	0	0	0	0	0	0	0	0	0	0	0	0	0	0	0	0	0	0	0	0	0	0	0	0	0	0	0	0	71.552	672	0	0	0	0	0	0	0	0	0	0	0
MSMEG0880	MSMEG0880		>MSMEG0880 chaperonin GroL (groL) {Mycobacterium smegmatis MC2}	0	10	0	0	6	0	13	15	3	1	8	0	10	0	0	6	0	13	15	3	1	8	0	10	0	0	6	0	13	15	3	1	8	60.508	576	0	0	29.2	0	0	18.4	0	33.7	38.4	7.5	2.6
MSMEG1401	MSMEG1401		>MSMEG1401 translation elongation factor Tu (tuf) {Mycobacterium smegmatis MC2}	1	18	1	0	4	0	10	7	2	0	6	1	18	1	0	4	0	10	7	2	0	6	1	18	1	0	4	0	10	7	2	0	6	43.735	396	0	0	60.1	4	0	15.2	0	33.3	24.7	7.1	0
MSMEG1807	MSMEG1807	AccA3	>MSMEG1807 acetyl-/propionyl-coenzyme A carboxylase alpha chain [6.3.4.14] {Mycobacterium smegmatis MC2}	0	3	1	0	1	1	11	1	1	14	28	0	3	1	0	1	1	11	1	1	14	28	0	3	1	0	1	1	11	1	1	14	28	63.137	598	0	0	8.2	2.5	0	2.5	2.5	27.3	2.5	2.5	28.3
MSMEG1812	MSMEG1812	AccE	>MSMEG1812 conserved hypothetical protein {Mycobacterium smegmatis MC2}	0	0	0	0	0	0	0	0	0	0	2	0	0	0	0	0	0	0	0	0	0	2	0	0	0	0	0	0	0	0	0	0	2	11.174	103	0	0	0	0	0	0	0	0	0	0	0
MSMEG1813	MSMEG1813	AccD5	>MSMEG1813 propionyl-CoA carboxylase beta chain [6.4.1.3] {Mycobacterium smegmatis MC2}	0	1	0	0	0	0	24	0	0	11	19	0	1	0	0	0	0	24	0	0	11	19	0	1	0	0	0	0	24	0	0	11	19	58.427	542	0	0	3.7	0	0	0	0	53.5	0	0	27.3
MSMEG2308;MSMEG1028	MSMEG2308;MSMEG1028		>MSMEG2308 geranylgeranyl reductase {Mycobacterium smegmatis MC2};>MSMEG1028 geranylgeranyl reductase {Mycobacterium smegmatis MC2}	0	0	0	3	1	1	2	1	1	3	3	0	0	0	3	1	1	2	1	1	3	3	0	0	0	3	1	1	2	1	1	3	3	48.273	437	0	0	0	0	8.2	3.4	2.5	10.3	2.3	3.4	8.2
MSMEG3143	MSMEG3143		>MSMEG3143 aconitate hydratase 1 (acnA) [4.2.1.3] {Mycobacterium smegmatis MC2}	0	3	0	0	0	0	2	1	0	0	2	0	3	0	0	0	0	2	1	0	0	2	0	3	0	0	0	0	2	1	0	0	2	102.17	943	0	0	7	0	0	0	0	3.2	2	0	0
MSMEG3833	MSMEG3833		>MSMEG3833 30S ribosomal protein S1 {Mycobacterium smegmatis MC2}	0	3	0	1	0	0	4	5	1	1	1	0	3	0	1	0	0	4	5	1	1	1	0	3	0	1	0	0	4	5	1	1	1	53.315	479	0	0	7.9	0	2.9	0	0	11.7	15.7	2.9	1.9
MSMEG4329	MSMEG4329	AccD6	>MSMEG4329 propionyl-CoA carboxylase beta chain [6.4.1.3] {Mycobacterium smegmatis MC2}	0	0	0	0	35	0	2	0	0	0	0	0	0	0	0	35	0	2	0	0	0	0	0	0	0	0	35	0	2	0	0	0	0	50.246	474	0	0	0	0	0	66.2	0	4.9	0	0	0
MSMEG4716	MSMEG4716	AccA1	>MSMEG4716 acetyl-/propionyl-coenzyme A carboxylase alpha chain [6.3.4.14] {Mycobacterium smegmatis MC2}	0	0	18	35	1	0	0	0	0	0	0	0	0	18	35	1	0	0	0	0	0	0	0	0	18	35	1	0	0	0	0	0	0	74.471	706	0	0	0	41.5	63	2.5	0	0	0	0	0
MSMEG4717	MSMEG4717	AccD1	>MSMEG4717 Carboxyl transferase domain protein {Mycobacterium smegmatis MC2}	0	0	37	23	0	0	0	0	0	0	0	0	0	37	23	0	0	0	0	0	0	0	0	0	37	23	0	0	0	0	0	0	0	54.754	513	0	0	0	84.4	60.8	0	0	0	0	0	0
MSMEG4891	MSMEG4891		>MSMEG4891 alkylhydroperoxide reductase {Mycobacterium smegmatis MC2}	0	8	0	0	0	0	7	4	6	1	4	0	8	0	0	0	0	7	4	6	1	4	0	8	0	0	0	0	7	4	6	1	4	21.626	195	0	0	52.3	0	0	0	0	51.3	27.7	39.5	3.6
MSMEG4936	MSMEG4936		>MSMEG4936 ATP synthase F1, beta subunit (atpD) [3.6.3.14] {Mycobacterium smegmatis MC2}	0	4	1	0	0	0	6	3	0	0	5	0	4	1	0	0	0	6	3	0	0	5	0	4	1	0	0	0	6	3	0	0	5	51.616	475	0	0	15.8	2.9	0	0	0	20.8	11.2	0	0
MSMEG4938	MSMEG4938		>MSMEG4938 ATP synthase F1, alpha subunit (atpA) [3.6.3.14] {Mycobacterium smegmatis MC2}	0	1	0	0	0	0	6	3	1	0	0	0	1	0	0	0	0	6	3	1	0	0	0	1	0	0	0	0	6	3	1	0	0	58.888	548	0	0	2.2	0	0	0	0	14.4	6.8	2.9	0
MSMEG4954	MSMEG4954		>MSMEG4954 transcription termination factor Rho (rho) {Mycobacterium smegmatis MC2}	0	4	7	10	11	5	1	1	1	2	5	0	4	7	10	11	5	1	1	1	2	5	0	4	7	10	11	5	1	1	1	2	5	69.665	643	0	0	11.4	18	28.9	29.1	10.7	3	1.7	2	3.7
MSMEG5492	MSMEG5492	AccD2	>MSMEG5492 acetyl-CoA carboxylase carboxyltransferase {Mycobacterium smegmatis MC2}	0	0	0	0	0	0	0	27	0	0	0	0	0	0	0	0	0	0	27	0	0	0	0	0	0	0	0	0	0	27	0	0	0	56.578	531	0	0	0	0	0	0	0	0	63.7	0	0
MSMEG5493	MSMEG5493	AccA2	>MSMEG5493 acetyl-/propionyl-coenzyme A carboxylase alpha chain [6.3.4.14] {Mycobacterium smegmatis MC2}	0	0	0	0	0	40	0	12	0	0	0	0	0	0	0	0	40	0	12	0	0	0	0	0	0	0	0	40	0	12	0	0	0	68.956	648	0	0	0	0	0	0	65.6	0	24.7	0	0
MSMEG5642	MSMEG5642	AccD3	>MSMEG5642 acetyl-coenzyme a carboxylase carboxyl transferase {Mycobacterium smegmatis MC2}	0	0	0	0	0	0	0	0	21	0	0	0	0	0	0	0	0	0	0	21	0	0	0	0	0	0	0	0	0	0	21	0	0	51.214	489	0	0	0	0	0	0	0	0	0	57.1	0
MSMEG5773	MSMEG5773		>MSMEG5773 fatty acid desaturase {Mycobacterium smegmatis MC2}	0	1	1	1	0	0	1	1	0	0	2	0	1	1	1	0	0	1	1	0	0	2	0	1	1	1	0	0	1	1	0	0	2	38.454	334	0	0	5.4	4.8	4.8	0	0	4.8	4.8	0	0
MSMEG6105	MSMEG6105		>MSMEG6105 cell division protein {Mycobacterium smegmatis MC2}	0	0	0	0	1	0	2	14	3	1	1	0	0	0	0	1	0	2	14	3	1	1	0	0	0	0	1	0	2	14	3	1	1	83.537	770	0	0	0	0	0	1.7	0	3.6	24.7	6.2	1.7
MSMEG6391	MSMEG6391	AccD4	>MSMEG6391 propionyl-CoA carboxylase beta chain [6.4.1.3] {Mycobacterium smegmatis MC2}	0	0	0	0	0	0	6	0	0	19	13	0	0	0	0	0	0	6	0	0	19	13	0	0	0	0	0	0	6	0	0	19	13	56.169	517	0	0	0	0	0	0	0	16.4	0	0	54
MSMEG6759	MSMEG6759		>MSMEG6759 glycerol kinase (glpK) [2.7.1.30] {Mycobacterium smegmatis MC2}	0	4	1	0	0	0	9	6	3	1	7	0	4	1	0	0	0	9	6	3	1	7	0	4	1	0	0	0	6	4	3	1	6	55.098	505	0	0	11.3	3.8	0	0	0	22.4	15.4	9.7	3.8
MSMEG5246	MSMEG5246		>MSMEG5246 conserved hypothetical protein {Mycobacterium smegmatis MC2}	0	6	0	0	0	0	2	3	0	0	1	0	6	0	0	0	0	2	3	0	0	1	0	6	0	0	0	0	2	3	0	0	1	36.22	329	1.8613e-304	0	28	0	0	0	0	8.2	11.9	0	0
MSMEG5249	MSMEG5249		>MSMEG5249 serine hydroxymethyltransferase (glyA) [2.1.2.1] {Mycobacterium smegmatis MC2}	0	0	0	0	0	0	0	0	0	0	0	0	0	0	0	0	0	0	0	0	0	0	0	0	0	0	0	0	0	0	0	0	0	52.132	492	2.0204e-304	0	0	0	0	0	0	0	0	0	0
MSMEG1442	MSMEG1442		>MSMEG1442 ribosomal protein S3 (rpsC) {Mycobacterium smegmatis MC2}	0	5	3	3	5	2	3	7	3	5	4	0	5	3	3	5	2	3	7	3	5	4	0	5	3	3	5	2	3	7	3	5	4	30.139	275	1.8149e-297	0	18.2	13.1	13.1	20.7	5.8	14.9	28.4	13.1	20.7
MSMEG2374	MSMEG2374		>MSMEG2374 ketol-acid reductoisomerase (ilvC) [1.1.1.86] {Mycobacterium smegmatis MC2}	0	4	1	4	2	3	6	4	3	0	6	0	4	1	4	2	3	6	4	3	0	6	0	4	1	4	2	3	6	4	3	0	6	36.421	337	4.3568e-295	0	17.8	5.3	15.7	5.3	11.6	22.3	15.4	11.9	0
MSMEG4323	MSMEG4323		>MSMEG4323 pyruvate dehydrogenase E1 component [1.2.4.1] {Mycobacterium smegmatis MC2}	0	0	0	0	0	0	0	0	0	0	0	0	0	0	0	0	0	0	0	0	0	0	0	0	0	0	0	0	0	0	0	0	0	103.08	929	2.1003e-292	0	0	0	0	0	0	0	0	0	0
MSMEG3227;REV__MSMEG3450	MSMEG3227		>MSMEG3227 pyruvate kinase (pyk) [2.7.1.40] {Mycobacterium smegmatis MC2}	0	4	0	0	0	0	1	2	0	0	0	0	4	0	0	0	0	1	2	0	0	0	0	4	0	0	0	0	1	2	0	0	0	50.988	472	5.0249e-285	0	13.6	0	0	0	0	3.6	8.3	0	0
MSMEG4217	MSMEG4217		>MSMEG4217 DivIVA protein {Mycobacterium smegmatis MC2}	0	2	0	0	0	0	1	1	0	0	12	0	2	0	0	0	0	1	1	0	0	12	0	2	0	0	0	0	1	1	0	0	12	29.544	272	5.5545e-270	0	8.1	0	0	0	0	3.3	3.3	0	0
MSMEG3640	MSMEG3640		>MSMEG3640 malate synthase G (glcB) [2.3.3.9] {Mycobacterium smegmatis MC2}	0	0	0	0	0	0	1	0	0	0	0	0	0	0	0	0	0	1	0	0	0	0	0	0	0	0	0	0	1	0	0	0	0	79.444	732	2.3642e-262	0	0	0	0	0	0	1.8	0	0	0
MSMEG4757	MSMEG4757		>MSMEG4757 fatty acid synthase {Mycobacterium smegmatis MC2}	0	1	0	0	0	0	4	2	0	0	0	0	1	0	0	0	0	4	2	0	0	0	0	1	0	0	0	0	4	2	0	0	0	329.53	3089	2.6207e-260	0	0.6	0	0	0	0	2.2	1.1	0	0
MSMEG2326;MSMEG1046	MSMEG2326;MSMEG1046		>MSMEG2326 ABC-type molybdenum transport system, ATPase component {Mycobacterium smegmatis MC2};>MSMEG1046 ABC-type molybdenum transport system, ATPase component {Mycobacterium smegmatis MC2}	0	6	1	2	0	0	1	2	0	0	2	0	6	1	2	0	0	1	2	0	0	2	0	6	1	2	0	0	1	2	0	0	2	30.657	282	7.6897e-256	0	44.3	3.9	10.3	0	0	3.9	10.6	0	0
MSMEG0688	MSMEG0688		>MSMEG0688 aspartate aminotransferase {Mycobacterium smegmatis MC2}	0	0	0	6	0	0	1	3	3	0	0	0	0	0	6	0	0	1	3	3	0	0	0	0	0	6	0	0	1	3	3	0	0	47.867	430	9.5843e-251	0	0	0	18.8	0	0	2.6	8.4	10.2	0
MSMEG3084	MSMEG3084		>MSMEG3084 glyceraldehyde-3-phosphate dehydrogenase, type I (gap) [1.2.1.12] {Mycobacterium smegmatis MC2}	0	6	0	0	1	0	9	10	2	3	4	0	6	0	0	1	0	9	10	2	3	4	0	6	0	0	1	0	9	10	2	3	4	35.947	340	5.6453e-249	0	21.8	0	0	2.9	0	38.2	40.9	10.6	10.3
MSMEG0876	MSMEG0876		>MSMEG0876 short chain dehydrogenase {Mycobacterium smegmatis MC2}	0	0	0	0	0	0	0	0	0	0	0	0	0	0	0	0	0	0	0	0	0	0	0	0	0	0	0	0	0	0	0	0	0	32.561	305	8.1795e-247	0	0	0	0	0	0	0	0	0	0
MSMEG2352	MSMEG2352		>MSMEG2352 electron transfer flavoprotein, alpha subunit (etfA) {Mycobacterium smegmatis MC2}	1	3	0	0	0	0	6	3	0	0	3	1	3	0	0	0	0	6	3	0	0	3	1	3	0	0	0	0	6	3	0	0	3	32.069	318	4.7998e-243	0	22	0	0	0	0	29.2	20.1	0	0
MSMEG6091	MSMEG6091		>MSMEG6091 negative regulator of genetic competence ClpC/mecB {Mycobacterium smegmatis MC2}	0	6	0	0	0	0	2	5	0	0	0	0	6	0	0	0	0	2	5	0	0	0	0	6	0	0	0	0	2	5	0	0	0	93.552	848	5.1291e-236	0	10.1	0	0	0	0	5.2	10	0	0
MSMEG4327	MSMEG4327		>MSMEG4327 3-oxoacyl-[acyl-carrier-protein] synthase 1 [2.3.1.41] {Mycobacterium smegmatis MC2}	0	1	0	0	0	0	2	1	0	0	0	0	1	0	0	0	0	2	1	0	0	0	0	1	0	0	0	0	2	1	0	0	0	43.786	416	4.0774e-235	0	3.1	0	0	0	0	7.9	5.8	0	0
MSMEG1603	MSMEG1603		>MSMEG1603 IMP dehydrogenase family protein {Mycobacterium smegmatis MC2}	0	3	0	4	0	1	2	1	1	0	2	0	3	0	4	0	1	2	1	1	0	2	0	3	0	4	0	1	2	1	1	0	2	39.408	378	1.2416e-233	0	16.9	0	19.8	0	5.6	11.4	5.6	5.6	0
MSMEG0643	MSMEG0643		>MSMEG0643 extracellular solute-binding protein, family 5, putative {Mycobacterium smegmatis MC2}	0	0	0	0	0	0	0	0	0	0	0	0	0	0	0	0	0	0	0	0	0	0	0	0	0	0	0	0	0	0	0	0	0	60.56	551	4.2956e-232	0	0	0	0	0	0	0	0	0	0
MSMEG5720	MSMEG5720		>MSMEG5720 putative 3-hydroxyacyl-CoA dehydrogenase {Mycobacterium smegmatis MC2}	0	1	0	0	0	0	2	0	0	0	0	0	1	0	0	0	0	2	0	0	0	0	0	1	0	0	0	0	2	0	0	0	0	76.543	720	4.5112e-231	0	3.1	0	0	0	0	5.8	0	0	0
MSMEG0786	MSMEG0786		>MSMEG0786 serine/threonine protein kinase {Mycobacterium smegmatis MC2}	0	0	9	10	6	3	0	1	0	0	2	0	0	9	10	6	3	0	1	0	0	2	0	0	9	10	6	3	0	1	0	0	2	84.512	779	3.205e-230	0	0	16	20.9	10.5	3.9	0	2.7	0	0
MSMEG1523	MSMEG1523		>MSMEG1523 ribosomal protein S4 (rpsD) {Mycobacterium smegmatis MC2}	0	4	3	5	4	0	8	7	4	6	7	0	4	3	5	4	0	8	7	4	6	7	0	4	3	5	4	0	8	7	4	6	7	23.375	201	1.4319e-222	0	16.4	17.4	29.9	22.9	0	46.8	37.8	20.9	36.3
MSMEG1654	MSMEG1654		>MSMEG1654 isocitrate dehydrogenase, NADP-dependent [1.1.1.42] {Mycobacterium smegmatis MC2}	0	3	0	0	0	0	3	1	1	0	1	0	3	0	0	0	0	3	1	1	0	1	0	3	0	0	0	0	3	1	1	0	1	82.603	743	2.7288e-222	0	8.2	0	0	0	0	5.5	2.2	2.2	0
MSMEG6471	MSMEG6471		>MSMEG6471 glycine/D-amino acid oxidase {Mycobacterium smegmatis MC2}	0	0	0	3	1	0	3	5	1	1	0	0	0	0	3	1	0	3	5	1	1	0	0	0	0	3	1	0	3	5	1	1	0	52.004	479	5.2469e-218	0	0	0	12.5	2.9	0	9	18.8	5	5
MSMEG1583	MSMEG1583		>MSMEG1583 chaperonin GroL (groL) {Mycobacterium smegmatis MC2}	0	5	0	0	0	0	4	5	1	0	0	0	5	0	0	0	0	4	5	1	0	0	0	5	0	0	0	0	4	5	1	0	0	56.152	540	6.338e-218	0	12.4	0	0	0	0	11.9	15	2.4	0
MSMEG0777	MSMEG0777		>MSMEG0777 F420-dependent glucose-6-phosphate dehydrogenase {Mycobacterium smegmatis MC2}	0	2	0	0	0	0	0	3	0	0	0	0	2	0	0	0	0	0	3	0	0	0	0	2	0	0	0	0	0	3	0	0	0	37.275	337	1.2433e-211	0	7.1	0	0	0	0	0	11.9	0	0
MSMEG2519	MSMEG2519		>MSMEG2519 ribosomal protein S2 (rpsB) {Mycobacterium smegmatis MC2}	0	5	0	0	0	0	3	1	0	0	1	0	5	0	0	0	0	3	1	0	0	1	0	5	0	0	0	0	3	1	0	0	1	30.107	277	3.3887e-206	0	43.7	0	0	0	0	18.4	4.3	0	0
MSMEG4530	MSMEG4530		>MSMEG4530 sulfate ABC transporter, ATP-binding protein (cysA) [3.6.3.25] {Mycobacterium smegmatis MC2}	0	0	0	1	0	1	1	1	0	0	0	0	0	0	1	0	1	1	1	0	0	0	0	0	0	1	0	1	1	1	0	0	0	38.754	361	4.5685e-206	0	0	0	3.3	0	3.3	5.8	5.8	0	0
MSMEG1368	MSMEG1368		>MSMEG1368 DNA-directed RNA polymerase, beta subunit (rpoC) [2.7.7.6] {Mycobacterium smegmatis MC2}	0	3	0	0	0	0	4	2	2	0	1	0	3	0	0	0	0	4	2	2	0	1	0	3	0	0	0	0	4	2	2	0	1	146.51	1317	2.843e-205	0	2.2	0	0	0	0	3.6	2.1	2.4	0
MSMEG1516	MSMEG1516		>MSMEG1516 thioredoxin reductase {Mycobacterium smegmatis MC2}	0	0	0	3	1	0	2	4	2	0	0	0	0	0	3	1	0	2	4	2	0	0	0	0	0	3	1	0	2	4	2	0	0	60.839	563	2.6533e-201	0	0	0	5.2	2.3	0	5	8.3	3.9	0
gfptrap	gfptrap		>gfptrap	2	7	5	5	5	4	4	5	4	5	5	2	7	5	5	5	4	4	5	4	5	5	2	7	5	5	5	4	4	5	4	5	5	15.992	145	2.7799e-199	0	31	24.8	24.8	29.7	23.4	23.4	24.8	16.6	24.8
MSMEG2723	MSMEG2723		>MSMEG2723 RecA protein (recA) {Mycobacterium smegmatis MC2}	0	0	0	0	0	0	0	0	0	0	0	0	0	0	0	0	0	0	0	0	0	0	0	0	0	0	0	0	0	0	0	0	0	37.3	349	2.1971e-198	0	0	0	0	0	0	0	0	0	0
MSMEG1399	MSMEG1399		>MSMEG1399 ribosomal protein S7 (rpsG) {Mycobacterium smegmatis MC2}	0	5	1	2	3	0	4	2	4	2	2	0	5	1	2	3	0	4	2	4	2	2	0	5	1	2	3	0	4	2	4	2	2	17.628	156	3.2426e-196	0	48.1	10.3	23.1	30.8	0	37.2	23.1	40.4	16.7
MSMEG2351	MSMEG2351		>MSMEG2351 electron transfer flavoprotein, beta subunit (etfB) {Mycobacterium smegmatis MC2}	0	2	1	0	1	0	1	3	1	0	5	0	2	1	0	1	0	1	3	1	0	5	0	2	1	0	1	0	1	3	1	0	5	27.787	263	7.6355e-195	0	10.6	4.9	0	4.9	0	4.9	15.2	4.9	0
MSMEG3932	MSMEG3932		>MSMEG3932 14 kDa antigen {Mycobacterium smegmatis MC2}	0	2	0	4	0	0	0	0	0	0	0	0	2	0	4	0	0	0	0	0	0	0	0	2	0	4	0	0	0	0	0	0	0	15.927	145	1.5709e-189	0	20	0	34.5	0	0	0	0	0	0
MSMEG1419	MSMEG1419		>MSMEG1419 conserved hypothetical protein {Mycobacterium smegmatis MC2}	0	5	0	0	0	0	0	0	0	0	0	0	5	0	0	0	0	0	0	0	0	0	0	5	0	0	0	0	0	0	0	0	0	25.69	236	1.4561e-186	11.9	37.7	0	0	0	0	0	0	0	0
MSMEG2520	MSMEG2520		>MSMEG2520 translation elongation factor Ts (tsf) {Mycobacterium smegmatis MC2}	0	5	0	0	0	0	2	2	0	0	0	0	5	0	0	0	0	2	2	0	0	0	0	5	0	0	0	0	2	2	0	0	0	29.405	275	1.533e-185	0	26.9	0	0	0	0	12.7	12.7	0	0
MSMEG0690	MSMEG0690		>MSMEG0690 iron-sulfur cluster-binding protein {Mycobacterium smegmatis MC2}	0	0	0	0	0	0	1	1	0	0	0	0	0	0	0	0	0	1	1	0	0	0	0	0	0	0	0	0	1	1	0	0	0	110.9	1042	3.8649e-183	0	0	0	0	0	0	1.7	1.7	0	0
MSMEG0408	MSMEG0408		>MSMEG0408 type I modular polyketide synthase {Mycobacterium smegmatis MC2}	0	0	0	0	0	0	0	0	0	0	0	0	0	0	0	0	0	0	0	0	0	0	0	0	0	0	0	0	0	0	0	0	0	389.86	3652	1.7511e-181	0	0	0	0	0	0	0	0	0	0
MSMEG6947	MSMEG6947		>MSMEG6947 chromosomal replication initiator protein DnaA (dnaA) {Mycobacterium smegmatis MC2}	0	0	0	1	0	0	1	0	0	0	0	0	0	0	1	0	0	1	0	0	0	0	0	0	0	1	0	0	1	0	0	0	0	56.663	504	5.1351e-179	0	0	0	3.4	0	0	3.4	0	0	0
MSMEG3479	MSMEG3479		>MSMEG3479 thiol peroxidase [1.11.1.-] {Mycobacterium smegmatis MC2}	0	2	0	0	1	0	3	2	1	0	0	0	2	0	0	1	0	3	2	1	0	0	0	2	0	0	1	0	3	2	1	0	0	17.066	166	2.373e-177	0	34.9	0	0	12	0	42.8	22.3	12	0
MSMEG0709	MSMEG0709		>MSMEG0709 chaperone protein DnaK (dnaK) {Mycobacterium smegmatis MC2}	0	6	1	0	2	1	1	2	1	0	3	0	6	1	0	2	1	1	2	1	0	3	0	6	1	0	2	1	1	2	1	0	3	66.646	622	2.5382e-175	0	14.3	1.9	0	3.7	1.6	1.8	6.8	1.9	0
MSMEG2739	MSMEG2739		>MSMEG2739 conserved hypothetical protein {Mycobacterium smegmatis MC2}	0	0	3	10	2	1	0	0	0	0	4	0	0	3	10	2	1	0	0	0	0	4	0	0	3	10	2	1	0	0	0	0	4	86.19	811	1.0961e-174	0	0	8.1	23.3	5.4	1.4	0	0	0	0
MSMEG5824	MSMEG5824		>MSMEG5824 phosphoribosylformylglycinamidine synthase II (purL) [6.3.5.3] {Mycobacterium smegmatis MC2}	0	0	0	0	0	0	0	1	0	0	0	0	0	0	0	0	0	0	1	0	0	0	0	0	0	0	0	0	0	1	0	0	0	81.011	765	5.9491e-173	0	0	0	0	0	0	0	1.7	0	0
MSMEG1524	MSMEG1524		>MSMEG1524 DNA-directed RNA polymerase, alpha subunit (rpoA) [2.7.7.6] {Mycobacterium smegmatis MC2}	0	4	0	0	3	0	3	3	1	1	2	0	4	0	0	3	0	3	3	1	1	2	0	4	0	0	3	0	3	3	1	1	2	37.919	350	9.0393e-162	0	13.4	0	0	18.9	0	12.9	11.7	4.3	5.1
MSMEG3147	MSMEG3147		>MSMEG3147 ATPase, MoxR family (moxR) {Mycobacterium smegmatis MC2}	0	0	1	3	0	0	3	4	1	1	0	0	0	1	3	0	0	3	4	1	1	0	0	0	1	3	0	0	3	4	1	1	0	41.588	387	1.5712e-161	0	0	4.1	8	0	0	10.1	15	4.4	4.4
MSMEG5049	MSMEG5049		>MSMEG5049 2-oxoglutarate dehydrogenase, E1 component (sucA) [1.2.4.2] {Mycobacterium smegmatis MC2}	0	0	0	0	0	0	0	0	0	0	0	0	0	0	0	0	0	0	0	0	0	0	0	0	0	0	0	0	0	0	0	0	0	135.94	1227	1.8155e-161	0	0	0	0	0	0	0	0	0	0
MSMEG6403	MSMEG6403		>MSMEG6403 bifunctional udp-galactofuranosyl transferase glft {Mycobacterium smegmatis MC2}	0	0	0	1	0	0	0	1	0	0	0	0	0	0	1	0	0	0	1	0	0	0	0	0	0	1	0	0	0	1	0	0	0	71.572	646	6.8149e-159	0	0	0	2.6	0	0	0	2.6	0	0
MSMEG2299;MSMEG1019	MSMEG2299;MSMEG1019		>MSMEG2299 ribonucleoside-diphosphate reductase, alpha subunit [1.17.4.1] {Mycobacterium smegmatis MC2};>MSMEG1019 ribonucleoside-diphosphate reductase, alpha subunit [1.17.4.1] {Mycobacterium smegmatis MC2}	0	1	0	0	0	0	3	2	0	0	0	0	1	0	0	0	0	3	2	0	0	0	0	1	0	0	0	0	3	2	0	0	0	82.105	722	2.8103e-151	0	1.8	0	0	0	0	6.9	5	0	0
MSMEG2313;MSMEG1033	MSMEG2313;MSMEG1033		>MSMEG2313 ribonucleoside-diphosphate reductase, beta subunit [1.17.4.1] {Mycobacterium smegmatis MC2};>MSMEG1033 ribonucleoside-diphosphate reductase, beta subunit [1.17.4.1] {Mycobacterium smegmatis MC2}	0	0	0	0	0	0	2	1	0	0	0	0	0	0	0	0	0	2	1	0	0	0	0	0	0	0	0	0	2	1	0	0	0	37.596	328	1.8564e-148	0	0	0	0	0	0	13.7	10.7	0	0
MSMEG5789	MSMEG5789		>MSMEG5789 putative thiosulfate sulfurtransferase [2.8.1.1] {Mycobacterium smegmatis MC2}	0	4	0	0	0	0	2	2	0	0	1	0	4	0	0	0	0	2	2	0	0	1	0	4	0	0	0	0	2	2	0	0	1	30.985	277	9.665e-145	0	18.8	0	0	0	0	9	9	0	0
MSMEG3791	MSMEG3791		>MSMEG3791 ribosomal protein L20 (rplT) {Mycobacterium smegmatis MC2}	0	1	0	1	0	0	0	0	0	0	0	0	1	0	1	0	0	0	0	0	0	0	0	1	0	1	0	0	0	0	0	0	0	14.464	129	4.1812e-142	0	11.6	0	16.3	0	0	0	0	0	0
MSMEG5672	MSMEG5672		>MSMEG5672 citrate synthase I (gltA) [4.1.3.7] {Mycobacterium smegmatis MC2}	0	0	0	0	0	0	2	0	0	0	0	0	0	0	0	0	0	2	0	0	0	0	0	0	0	0	0	0	2	0	0	0	0	48.521	434	8.6291e-142	0	0	0	0	0	0	7.6	0	0	0
MSMEG0024	MSMEG0024		>MSMEG0024 peptidyl-prolyl cis-trans isomerase B [5.2.1.8] {Mycobacterium smegmatis MC2}	0	6	0	0	0	0	3	4	0	0	0	0	6	0	0	0	0	3	4	0	0	0	0	6	0	0	0	0	3	4	0	0	0	18.726	175	1.4774e-141	0	48	0	0	0	0	28.6	36	0	0
MSMEG6916	MSMEG6916		>MSMEG6916 short chain dehydrogenase {Mycobacterium smegmatis MC2}	0	0	0	0	11	0	0	0	0	0	0	0	0	0	0	11	0	0	0	0	0	0	0	0	0	0	11	0	0	0	0	0	0	23.878	229	4.2411e-140	0	0	0	0	47.6	0	0	0	0	0
MSMEG2389	MSMEG2389		>MSMEG2389 DNA-binding protein HU (hup) {Mycobacterium smegmatis MC2}	0	1	0	0	0	0	1	2	0	0	0	0	1	0	0	0	0	1	2	0	0	0	0	1	0	0	0	0	1	2	0	0	0	21.23	208	5.9362e-133	28.1	6.2	0	0	0	0	4.8	12	0	0
MSMEG5122	MSMEG5122		>MSMEG5122 ferredoxin {Mycobacterium smegmatis MC2}	0	3	0	0	0	0	2	4	3	0	0	0	3	0	0	0	0	2	4	3	0	0	0	3	0	0	0	0	2	4	3	0	0	11.641	107	3.7515e-130	0	33.6	0	0	0	0	26.2	39.3	37.4	0
MSMEG5273	MSMEG5273		>MSMEG5273 beta-ketoadipyl CoA thiolase [2.3.1.-] {Mycobacterium smegmatis MC2}	0	0	0	0	0	0	1	3	0	0	1	0	0	0	0	0	0	1	3	0	0	1	0	0	0	0	0	0	1	3	0	0	1	42.591	405	9.0301e-130	0	0	0	0	0	0	2.5	9.1	0	0
MSMEG2329;MSMEG1049	MSMEG2329;MSMEG1049		>MSMEG2329 methyltransferase, UbiE/COQ5 family {Mycobacterium smegmatis MC2};>MSMEG1049 methyltransferase, UbiE/COQ5 family {Mycobacterium smegmatis MC2}	0	1	0	0	0	0	0	2	0	0	0	0	1	0	0	0	0	0	2	0	0	0	0	1	0	0	0	0	0	2	0	0	0	36.275	326	1.1273e-123	0	3.4	0	0	0	0	0	6.4	0	0
MSMEG4262	MSMEG4262		>MSMEG4262 ubiquinol-Cytochrome c reductase iron-sulfur subunit {Mycobacterium smegmatis MC2}	0	0	1	0	1	0	1	1	0	0	3	0	0	1	0	1	0	1	1	0	0	3	0	0	1	0	1	0	1	1	0	0	3	46.326	421	1.1758e-123	0	0	3.3	0	3.3	0	4	3.3	0	0
MSMEG5831	MSMEG5831		>MSMEG5831 phosphoribosylformylglycinamidine synthase I (purQ) [6.3.5.3] {Mycobacterium smegmatis MC2}	0	1	0	0	0	0	2	2	3	0	0	0	1	0	0	0	0	2	2	3	0	0	0	1	0	0	0	0	2	2	3	0	0	23.769	224	2.0905e-122	0	7.6	0	0	0	0	14.7	12.9	20.1	0
MSMEG5248	MSMEG5248		>MSMEG5248 acyl-[ACP] desaturase {Mycobacterium smegmatis MC2}	0	0	0	0	0	0	0	0	0	0	1	0	0	0	0	0	0	0	0	0	0	1	0	0	0	0	0	0	0	0	0	0	1	31.022	275	2.1805e-122	0	0	0	0	0	0	0	0	0	0
MSMEG4700	MSMEG4700		>MSMEG4700 ABC-transporter protein, ATP binding component {Mycobacterium smegmatis MC2}	0	0	0	0	0	0	0	1	0	0	0	0	0	0	0	0	0	0	1	0	0	0	0	0	0	0	0	0	0	1	0	0	0	62.258	557	5.2479e-119	0	0	0	0	0	0	0	1.4	0	0
MSMEG0394	MSMEG0394		>MSMEG0394 hypothetical protein {Mycobacterium smegmatis MC2}	0	0	0	0	0	0	0	0	0	0	0	0	0	0	0	0	0	0	0	0	0	0	0	0	0	0	0	0	0	0	0	0	0	10.97	100	5.5629e-118	0	0	0	0	0	0	0	0	0	0
MSMEG4673	MSMEG4673		>MSMEG4673 Clp protease (clpP) [3.4.21.92] {Mycobacterium smegmatis MC2}	0	1	0	0	0	0	2	2	0	0	2	0	1	0	0	0	0	2	2	0	0	2	0	1	0	0	0	0	2	2	0	0	2	23.291	215	1.5581e-117	0	3.7	0	0	0	0	12.6	12.6	0	0
MSMEG1424	MSMEG1424		>MSMEG1424 FMN-dependent dehydrogenase {Mycobacterium smegmatis MC2}	0	0	0	2	1	0	2	3	1	0	0	0	0	0	2	1	0	2	3	1	0	0	0	0	0	2	1	0	2	3	1	0	0	42.528	397	1.0024e-115	0	0	0	10.3	4.8	0	10.3	17.1	4.8	0
MSMEG1920	MSMEG1920		>MSMEG1920 diacylglycerol kinase, catalytic region {Mycobacterium smegmatis MC2}	0	0	0	0	0	0	0	0	0	0	0	0	0	0	0	0	0	0	0	0	0	0	0	0	0	0	0	0	0	0	0	0	0	34.249	320	2.3514e-115	0	0	0	0	0	0	0	0	0	0
MSMEG4268	MSMEG4268		>MSMEG4268 cytoChrome c oxidase subunit 2 [1.9.3.1] {Mycobacterium smegmatis MC2}	0	1	0	0	0	0	2	3	1	0	1	0	1	0	0	0	0	2	3	1	0	1	0	1	0	0	0	0	2	3	1	0	1	38.039	341	5.0094e-114	0	7.6	0	0	0	0	14.7	14.7	7	0
MSMEG6257	MSMEG6257		>MSMEG6257 asparate kinase, monofunctional class [2.7.2.4] {Mycobacterium smegmatis MC2}	0	5	1	2	2	0	3	2	0	0	2	0	5	1	2	2	0	3	2	0	0	2	0	5	1	2	2	0	3	2	0	0	2	46.26	437	9.6486e-114	0	17.6	2.5	5.3	4.6	0	7.3	5.3	0	0
MSMEG1470	MSMEG1470		>MSMEG1470 50S ribosomal protein L6 {Mycobacterium smegmatis MC2}	0	1	0	0	0	0	0	2	0	0	0	0	1	0	0	0	0	0	2	0	0	0	0	1	0	0	0	0	0	2	0	0	0	19.453	179	1.7236e-113	0	8.9	0	0	0	0	0	14.5	0	0
MSMEG6761	MSMEG6761		>MSMEG6761 glycerol-3-phosphate dehydrogenase 2 [1.1.99.5] {Mycobacterium smegmatis MC2}	0	1	0	0	0	0	2	3	0	0	0	0	1	0	0	0	0	2	3	0	0	0	0	1	0	0	0	0	2	3	0	0	0	60.885	568	5.2249e-112	0	3.3	0	0	0	0	5.6	8.8	0	0
MSMEG3811	MSMEG3811		>MSMEG3811 universal stress protein family, putative {Mycobacterium smegmatis MC2}	0	6	1	0	0	0	2	2	1	1	1	0	6	1	0	0	0	2	2	1	1	1	0	6	1	0	0	0	2	2	1	1	1	15.207	147	1.1581e-109	0	52.4	19	0	0	0	26.5	26.5	19	19
MSMEG4920	MSMEG4920		>MSMEG4920 acetyl-CoA acetyltransferase [2.3.1.9] {Mycobacterium smegmatis MC2}	0	1	0	0	0	0	0	1	0	0	0	0	1	0	0	0	0	0	1	0	0	0	0	1	0	0	0	0	0	1	0	0	0	40.455	392	6.8582e-109	0	3.3	0	0	0	0	0	3.3	0	0
MSMEG5721	MSMEG5721		>MSMEG5721 acetyl-CoA acetyltransferase {Mycobacterium smegmatis MC2}	0	0	0	0	0	0	0	0	0	0	0	0	0	0	0	0	0	0	0	0	0	0	0	0	0	0	0	0	0	0	0	0	0	42.022	403	6.591e-108	0	0	0	0	0	0	0	0	0	0
MSMEG6393	MSMEG6393		>MSMEG6393 acyl-CoA synthase {Mycobacterium smegmatis MC2}	0	0	0	0	0	0	0	0	0	0	0	0	0	0	0	0	0	0	0	0	0	0	0	0	0	0	0	0	0	0	0	0	0	68.228	630	1.6232e-106	0	0	0	0	0	0	0	0	0	0
MSMEG1521	MSMEG1521		>MSMEG1521 ribosomal protein S13p/S18e (rpsM) {Mycobacterium smegmatis MC2}	0	0	0	0	0	0	3	1	0	0	0	0	0	0	0	0	0	3	1	0	0	0	0	0	0	0	0	0	3	1	0	0	0	14.217	124	7.0223e-106	0	0	0	0	0	0	26.6	8.9	0	0
MSMEG3281	MSMEG3281		>MSMEG3281 spermidine/putrescine ABC transporter ATP-binding subunit {Mycobacterium smegmatis MC2}	0	0	0	0	0	0	0	1	0	0	0	0	0	0	0	0	0	0	1	0	0	0	0	0	0	0	0	0	0	1	0	0	0	48.343	443	9.9055e-106	1.9	0	0	0	0	0	0	6.3	0	0
MSMEG2613	MSMEG2613		>MSMEG2613 malate:quinone-oxidoreductase (mqo) [1.1.99.16] {Mycobacterium smegmatis MC2}	0	0	0	0	0	0	1	0	0	0	0	0	0	0	0	0	0	1	0	0	0	0	0	0	0	0	0	0	1	0	0	0	0	54.913	510	5.2463e-105	0	0	0	0	0	0	3.1	0	0	0
MSMEG4326	MSMEG4326		>MSMEG4326 acyl carrier protein (acpP) {Mycobacterium smegmatis MC2}	1	4	2	0	2	2	1	4	2	2	3	1	4	2	0	2	2	1	4	2	2	3	1	4	2	0	2	2	1	4	2	2	3	10.737	99	2.6354e-104	0	64.6	24.2	0	23.2	24.2	10.1	64.6	23.2	23.2
MSMEG4240	MSMEG4240		>MSMEG4240 polyprenyl synthetase {Mycobacterium smegmatis MC2}	0	0	0	0	0	0	0	0	0	0	0	0	0	0	0	0	0	0	0	0	0	0	0	0	0	0	0	0	0	0	0	0	0	34.985	327	6.2862e-104	2.2	0	0	0	0	0	0	0	0	0
MSMEG4674	MSMEG4674		>MSMEG4674 trigger factor (tig) [5.2.1.8] {Mycobacterium smegmatis MC2}	0	0	0	0	1	0	4	2	1	0	1	0	0	0	0	1	0	4	2	1	0	1	0	0	0	0	1	0	4	2	1	0	1	51.655	469	8.8393e-103	0	0	0	0	3.4	0	16	7.9	3.4	0
MSMEG5525	MSMEG5525		>MSMEG5525 succinyl-CoA synthetase, beta subunit (sucC) [6.2.1.5] {Mycobacterium smegmatis MC2}	0	3	0	0	0	0	1	0	0	0	0	0	3	0	0	0	0	1	0	0	0	0	0	3	0	0	0	0	1	0	0	0	0	40.932	387	6.7061e-102	0	14.2	0	0	0	0	3.1	0	0	0
MSMEG4672	MSMEG4672		>MSMEG4672 Clp protease (clpP) [3.4.21.92] {Mycobacterium smegmatis MC2}	0	0	0	0	0	0	0	1	0	0	0	0	0	0	0	0	0	0	1	0	0	0	0	0	0	0	0	0	0	1	0	0	0	24.066	218	1.8411e-100	0	0	0	0	0	0	0	5.5	0	0
MSMEG2378	MSMEG2378		>MSMEG2378 D-3-phosphoglycerate dehydrogenase (serA) [1.1.1.95] {Mycobacterium smegmatis MC2}	0	7	0	0	0	0	1	2	0	0	0	0	7	0	0	0	0	1	2	0	0	0	0	7	0	0	0	0	1	2	0	0	0	54.357	528	2.1494e-100	0	23.3	0	0	0	0	2.7	4.5	0	0
MSMEG1365	MSMEG1365		>MSMEG1365 ribosomal protein L7/L12 (rplL) {Mycobacterium smegmatis MC2}	0	6	0	0	3	0	3	3	1	1	3	0	6	0	0	3	0	3	3	1	1	3	0	6	0	0	3	0	3	3	1	1	3	13.458	130	3.4648e-99	0	46.2	0	0	24.6	0	24.6	24.6	9.2	9.2
MSMEG5427	MSMEG5427		>MSMEG5427 ribose-phosphate pyrophosphokinase [2.7.6.1] {Mycobacterium smegmatis MC2}	0	0	0	0	0	0	0	4	0	0	0	0	0	0	0	0	0	0	4	0	0	0	0	0	0	0	0	0	0	4	0	0	0	35.558	326	8.1635e-99	0	0	0	0	0	0	0	19	0	0
MSMEG1367	MSMEG1367		>MSMEG1367 DNA-directed RNA polymerase, beta subunit (rpoB) [2.7.7.6] {Mycobacterium smegmatis MC2}	0	1	0	0	0	0	1	2	0	1	1	0	1	0	0	0	0	1	2	0	1	1	0	1	0	0	0	0	1	2	0	1	1	128.53	1169	4.9203e-98	0	0.9	0	0	0	0	1.4	2	0	1.1
MSMEG4283	MSMEG4283		>MSMEG4283 2-oxoglutarate dehydrogenase, E2 component, dihydrolipoamide succinyltransferase (sucB) [2.3.1.61] {Mycobacterium smegmatis MC2}	0	4	0	0	0	0	1	2	0	0	0	0	4	0	0	0	0	1	2	0	0	0	0	4	0	0	0	0	1	2	0	0	0	61.029	585	2.6153e-97	0	15.2	0	0	0	0	3.2	6.7	0	0
MSMEG6110	MSMEG6110		>MSMEG6110 hypoxanthine phosphoribosyltransferase (hpt) [2.4.2.8] {Mycobacterium smegmatis MC2}	0	0	0	1	0	0	0	1	0	0	0	0	0	0	1	0	0	0	1	0	0	0	0	0	0	1	0	0	0	1	0	0	0	22.68	203	4.4295e-96	0	0	0	5.4	0	0	0	5.4	0	0
MSMEG2379	MSMEG2379		>MSMEG2379 3-isopropylmalate dehydrogenase (leuB) [1.1.1.85] {Mycobacterium smegmatis MC2}	0	1	0	0	0	0	1	1	0	0	0	0	1	0	0	0	0	1	1	0	0	0	0	1	0	0	0	0	1	1	0	0	0	35.457	336	2.753e-94	0	13.7	0	0	0	0	6.2	6.2	0	0
MSMEG1821	MSMEG1821		>MSMEG1821 acyl-CoA dehydrogenase [1.3.99.-] {Mycobacterium smegmatis MC2}	0	0	0	0	0	0	0	0	0	0	0	0	0	0	0	0	0	0	0	0	0	0	0	0	0	0	0	0	0	0	0	0	0	41.641	389	6.7949e-93	0	0	0	0	0	0	0	0	0	0
MSMEG4937	MSMEG4937		>MSMEG4937 ATP synthase F1, gamma subunit (atpG) [3.6.3.14] {Mycobacterium smegmatis MC2}	0	0	0	0	0	0	0	0	0	0	0	0	0	0	0	0	0	0	0	0	0	0	0	0	0	0	0	0	0	0	0	0	0	33.397	307	2.4384e-91	0	0	0	0	0	0	0	0	0	0
MSMEG2081	MSMEG2081		>MSMEG2081 putative acyl-CoA dehydrogenase {Mycobacterium smegmatis MC2}	0	0	0	0	0	0	1	2	0	0	0	0	0	0	0	0	0	1	2	0	0	0	0	0	0	0	0	0	1	2	0	0	0	49.484	465	3.488e-91	0	0	0	0	0	0	4.5	9.2	0	0
MSMEG4630	MSMEG4630		>MSMEG4630 valyl-tRNA synthetase (valS) [6.1.1.9] {Mycobacterium smegmatis MC2}	0	0	0	0	0	0	0	0	0	0	0	0	0	0	0	0	0	0	0	0	0	0	0	0	0	0	0	0	0	0	0	0	0	96.758	872	8.598e-90	0	0	0	0	0	0	0	0	0	0
MSMEG4290	MSMEG4290		>MSMEG4290 glutamine synthetase, type I (glnA) [6.3.1.2] {Mycobacterium smegmatis MC2}	0	1	0	0	0	0	5	4	0	0	0	0	1	0	0	0	0	5	4	0	0	0	0	1	0	0	0	0	5	4	0	0	0	53.591	478	1.8247e-86	0	4.2	0	0	0	0	15.5	14	0	0
MSMEG3648	MSMEG3648		>MSMEG3648 glycine cleavage system H protein (gcvH) {Mycobacterium smegmatis MC2}	0	0	0	0	0	0	0	1	0	0	0	0	0	0	0	0	0	0	1	0	0	0	0	0	0	0	0	0	0	1	0	0	0	13.84	131	3.8948e-86	1.9	0	0	0	0	0	0	15.3	0	0
MSMEG0814	MSMEG0814		>MSMEG0814 membrane protein {Mycobacterium smegmatis MC2}	0	0	0	1	0	0	0	0	0	0	0	0	0	0	1	0	0	0	0	0	0	0	0	0	0	1	0	0	0	0	0	0	0	10.309	98	1.019e-85	0	0	0	19.4	0	0	0	0	0	0
MSMEG6511	MSMEG6511		>MSMEG6511 acyl-CoA dehydrogenase domain protein {Mycobacterium smegmatis MC2}	0	0	0	0	0	0	0	1	0	0	0	0	0	0	0	0	0	0	1	0	0	0	0	0	0	0	0	0	0	1	0	0	0	42.489	385	1.6858e-84	0	0	0	0	0	0	0	2.1	0	0
MSMEG4646	MSMEG4646		>MSMEG4646 pyruvate synthase {Mycobacterium smegmatis MC2}	0	1	0	0	0	0	1	1	0	0	0	0	1	0	0	0	0	1	1	0	0	0	0	1	0	0	0	0	1	1	0	0	0	69.05	651	3.5761e-83	0	2.5	0	0	0	0	2	2	0	0
MSMEG6427	MSMEG6427		>MSMEG6427 superoxide dismutase [Mn] [1.15.1.1] {Mycobacterium smegmatis MC2}	0	0	0	0	0	0	1	1	0	0	0	0	0	0	0	0	0	1	1	0	0	0	0	0	0	0	0	0	1	1	0	0	0	22.935	207	1.074e-82	0	0	0	0	0	0	6.8	6.8	0	0
MSMEG4328	MSMEG4328		>MSMEG4328 3-oxoacyl-[acyl-carrier-protein] synthase 2 [2.3.1.41] {Mycobacterium smegmatis MC2}	0	0	0	0	0	0	1	0	1	0	0	0	0	0	0	0	0	1	0	1	0	0	0	0	0	0	0	0	1	0	1	0	0	43.734	417	5.7547e-82	0	0	0	0	0	0	3.6	0	3.6	0
MSMEG4504	MSMEG4504		>MSMEG4504 chaperone protein DnaJ (dnaJ) {Mycobacterium smegmatis MC2}	0	1	0	0	0	0	0	0	0	0	0	0	1	0	0	0	0	0	0	0	0	0	0	1	0	0	0	0	0	0	0	0	0	40.335	381	3.1363e-81	0	3.9	0	0	0	0	0	0	0	0
MSMEG0006	MSMEG0006		>MSMEG0006 DNA gyrase, A subunit (gyrA) [5.99.1.3] {Mycobacterium smegmatis MC2}	0	0	0	0	0	0	0	1	0	0	0	0	0	0	0	0	0	0	1	0	0	0	0	0	0	0	0	0	0	1	0	0	0	93.182	842	7.855e-80	0	0	0	0	0	0	0	3.1	0	0
MSMEG4918	MSMEG4918		>MSMEG4918 1,4-alpha-glucan branching enzyme (glgB) [2.4.1.18] {Mycobacterium smegmatis MC2}	0	8	0	0	0	0	0	0	1	0	0	0	8	0	0	0	0	0	0	1	0	0	0	8	0	0	0	0	0	0	1	0	0	82.655	736	9.0439e-79	0	20.1	0	0	0	0	0	0	3.3	0
MSMEG6512	MSMEG6512		>MSMEG6512 acyl-CoA dehydrogenase domain protein {Mycobacterium smegmatis MC2}	0	1	0	0	0	0	1	0	0	0	0	0	1	0	0	0	0	1	0	0	0	0	0	1	0	0	0	0	1	0	0	0	0	38.96	369	2.0216e-78	0	5.4	0	0	0	0	5.4	0	0	0
MSMEG1353	MSMEG1353		>MSMEG1353 ABC1 family protein {Mycobacterium smegmatis MC2}	0	0	0	1	0	0	0	0	0	0	0	0	0	0	1	0	0	0	0	0	0	0	0	0	0	1	0	0	0	0	0	0	0	52.347	473	3.2705e-72	0	0	0	4.4	0	0	0	0	0	0
MSMEG1843	MSMEG1843		>MSMEG1843 adenosylhomocysteinase (ahcY) [3.3.1.1] {Mycobacterium smegmatis MC2}	0	3	0	0	0	0	1	7	1	0	0	0	3	0	0	0	0	1	7	1	0	0	0	3	0	0	0	0	1	7	1	0	0	45.468	418	4.4294e-72	0	10.8	0	0	0	0	2.9	20.3	2.9	0
MSMEG3950	MSMEG3950		>MSMEG3950 universal stress protein family {Mycobacterium smegmatis MC2}	0	3	0	0	1	0	1	1	0	0	0	0	3	0	0	1	0	1	1	0	0	0	0	3	0	0	1	0	1	1	0	0	0	31.451	294	4.6723e-72	0	26.2	0	0	8.8	0	8.8	8.8	0	0
MSMEG0053	MSMEG0053		>MSMEG0053 conserved hypothetical protein {Mycobacterium smegmatis MC2}	0	0	0	0	0	0	0	0	0	0	0	0	0	0	0	0	0	0	0	0	0	0	0	0	0	0	0	0	0	0	0	0	0	50.043	462	3.3746e-71	0	0	0	0	0	0	0	0	0	0
MSMEG5415	MSMEG5415		>MSMEG5415 enolase (eno) [4.2.1.11] {Mycobacterium smegmatis MC2}	0	3	0	0	0	0	2	6	0	0	0	0	3	0	0	0	0	2	6	0	0	0	0	3	0	0	0	0	2	6	0	0	0	44.761	427	9.8988e-71	0	14.1	0	0	0	0	8	21.1	0	0
MSMEG2580	MSMEG2580		>MSMEG2580 4-hydroxy-3-methylbut-2-en-1-yl diphosphate synthase (ispG) [1.17.4.3] {Mycobacterium smegmatis MC2}	0	2	0	0	0	0	0	0	0	0	0	0	2	0	0	0	0	0	0	0	0	0	0	2	0	0	0	0	0	0	0	0	0	39.821	381	2.9779e-70	0	10.8	0	0	0	0	0	0	0	0
MSMEG3902	MSMEG3902		>MSMEG3902 ATPase, AAA family {Mycobacterium smegmatis MC2}	0	0	0	0	0	0	0	0	0	0	0	0	0	0	0	0	0	0	0	0	0	0	0	0	0	0	0	0	0	0	0	0	0	67.963	613	4.3162e-70	0	0	0	0	0	0	0	0	0	0
MSMEG5245	MSMEG5245		>MSMEG5245 universal stress protein family {Mycobacterium smegmatis MC2}	0	3	0	0	0	0	1	0	0	0	0	0	3	0	0	0	0	1	0	0	0	0	0	3	0	0	0	0	1	0	0	0	0	30.069	280	3.1551e-69	0	18.2	0	0	0	0	8.9	0	0	0
MSMEG2317;MSMEG1037	MSMEG2317;MSMEG1037		>MSMEG2317 alcohol dehydrogenase, zinc-containing [1.1.1.2] {Mycobacterium smegmatis MC2};>MSMEG1037 alcohol dehydrogenase, zinc-containing [1.1.1.2] {Mycobacterium smegmatis MC2}	0	1	0	0	0	0	1	4	0	0	0	0	1	0	0	0	0	1	4	0	0	0	0	1	0	0	0	0	1	4	0	0	0	37.2	349	1.0733e-68	0	8.3	0	0	0	0	8.3	21.2	0	0
MSMEG2654	MSMEG2654		>MSMEG2654 ribosomal protein S15 (rpsO) {Mycobacterium smegmatis MC2}	0	0	0	0	0	0	0	0	0	0	0	0	0	0	0	0	0	0	0	0	0	0	0	0	0	0	0	0	0	0	0	0	0	10.344	89	7.8407e-67	0	0	0	0	0	0	0	0	0	0
MSMEG1364	MSMEG1364		>MSMEG1364 50S ribosomal protein L10 {Mycobacterium smegmatis MC2}	0	2	0	0	0	0	3	1	0	0	1	0	2	0	0	0	0	3	1	0	0	1	0	2	0	0	0	0	3	1	0	0	1	18.011	175	2.5025e-66	0	14.9	0	0	0	0	18.3	8	0	0
MSMEG6242	MSMEG6242		>MSMEG6242 alcohol dehydrogenase, iron-containing [1.1.1.1] {Mycobacterium smegmatis MC2}	0	0	0	0	0	0	1	3	0	0	0	0	0	0	0	0	0	1	3	0	0	0	0	0	0	0	0	0	1	3	0	0	0	46.291	423	4.1545e-65	0	0	0	0	0	0	3.1	10.6	0	0
MSMEG2275	MSMEG2275		>MSMEG2275 hydrogenase expression/formation protein HypD (hypD) {Mycobacterium smegmatis MC2}	0	0	0	3	0	0	1	1	0	0	0	0	0	0	3	0	0	1	1	0	0	0	0	0	0	3	0	0	1	1	0	0	0	39.817	367	4.3767e-65	0	0	0	13.4	0	0	5.4	5.4	0	0
MSMEG5512	MSMEG5512		>MSMEG5512 magnesium chelatase {Mycobacterium smegmatis MC2}	0	2	0	0	0	0	0	1	0	0	0	0	2	0	0	0	0	0	1	0	0	0	0	2	0	0	0	0	0	1	0	0	0	50.033	461	3.0286e-64	0	6.9	0	0	0	0	0	3.9	0	0
MSMEG1467	MSMEG1467		>MSMEG1467 50S ribosomal protein L5 {Mycobacterium smegmatis MC2}	0	5	0	0	0	0	1	1	0	0	2	0	5	0	0	0	0	1	1	0	0	2	0	5	0	0	0	0	1	1	0	0	2	21.122	187	3.5126e-64	0	29.9	0	0	0	0	4.3	4.3	0	0
MSMEG4294	MSMEG4294		>MSMEG4294 glutamine synthetase, type I (glnA) [6.3.1.2] {Mycobacterium smegmatis MC2}	0	0	0	1	0	0	1	1	0	0	0	0	0	0	1	0	0	1	1	0	0	0	0	0	0	1	0	0	1	1	0	0	0	49.824	446	5.5014e-64	0	0	0	4	0	0	2.5	4	0	0
MSMEG0003	MSMEG0003		>MSMEG0003 DNA replication and repair protein RecF {Mycobacterium smegmatis MC2}	0	0	0	0	0	0	0	0	0	0	0	0	0	0	0	0	0	0	0	0	0	0	0	0	0	0	0	0	0	0	0	0	0	41.919	384	1.2988e-63	0	0	0	0	0	0	0	0	0	0
MSMEG3033	MSMEG3033		>MSMEG3033 3-dehydroquinate synthase (aroB) [4.2.3.4] {Mycobacterium smegmatis MC2}	0	2	0	0	0	0	1	0	0	0	0	0	2	0	0	0	0	1	0	0	0	0	0	2	0	0	0	0	1	0	0	0	0	39.742	377	4.3394e-63	0	10.9	0	0	0	0	5	0	0	0
MSMEG3632	MSMEG3632		>MSMEG3632 6-phosphogluconate dehydrogenase, decarboxylating (gnd) [1.1.1.44] {Mycobacterium smegmatis MC2}	0	0	0	0	0	0	0	0	0	0	0	0	0	0	0	0	0	0	0	0	0	0	0	0	0	0	0	0	0	0	0	0	0	51.812	488	3.3922e-62	0	0	0	0	0	0	0	0	0	0
MSMEG6385	MSMEG6385		>MSMEG6385 hypothetical oxidoreductase in MprA 5region [1.-.-.-] {Mycobacterium smegmatis MC2}	0	0	0	0	0	0	1	1	0	0	0	0	0	0	0	0	0	1	1	0	0	0	0	0	0	0	0	0	1	1	0	0	0	27.038	253	1.7693e-60	0	0	0	0	0	0	5.9	5.9	0	0
MSMEG2367	MSMEG2367		>MSMEG2367 aspartyl/glutamyl-tRNA(Asn/Gln) amidotransferase subunit B [6.3.5.-] {Mycobacterium smegmatis MC2}	0	0	0	0	0	0	1	1	0	0	0	0	0	0	0	0	0	1	1	0	0	0	0	0	0	0	0	0	1	1	0	0	0	54.399	503	2.5488e-60	0	0	0	0	0	0	4.6	4.4	0	0
MSMEG1582	MSMEG1582		>MSMEG1582 chaperonin GroS (groS) {Mycobacterium smegmatis MC2}	1	6	0	0	0	0	4	3	0	0	2	1	6	0	0	0	0	4	3	0	0	2	1	6	0	0	0	0	4	3	0	0	2	10.763	100	5.3524e-60	0	56	0	0	0	0	38	31	0	0
MSMEG2263	MSMEG2263		>MSMEG2263 hydrogenase-2, large subunit (hybC) [1.12.99.6] {Mycobacterium smegmatis MC2}	0	1	0	0	0	0	0	2	0	0	0	0	1	0	0	0	0	0	2	0	0	0	0	1	0	0	0	0	0	2	0	0	0	59.617	535	2.8511e-59	0	2.8	0	0	0	0	0	8.8	0	0
MSMEG1642	MSMEG1642		>MSMEG1642 ABC transporter, ATP-binding protein {Mycobacterium smegmatis MC2}	0	0	0	0	0	0	0	0	0	0	0	0	0	0	0	0	0	0	0	0	0	0	0	0	0	0	0	0	0	0	0	0	0	95.528	899	3.1329e-59	0	0	0	0	0	0	0	0	0	0
MSMEG2657	MSMEG2657		>MSMEG2657 peptidase, M16 family {Mycobacterium smegmatis MC2}	0	0	0	0	0	0	0	0	0	0	0	0	0	0	0	0	0	0	0	0	0	0	0	0	0	0	0	0	0	0	0	0	0	49.091	449	3.8712e-59	0	0	0	0	0	0	0	0	0	0
MSMEG2045	MSMEG2045		>MSMEG2045 monoxygenase {Mycobacterium smegmatis MC2}	0	0	0	1	0	0	0	0	0	0	0	0	0	0	1	0	0	0	0	0	0	0	0	0	0	1	0	0	0	0	0	0	0	49.542	454	8.0858e-59	0	0	0	1.8	0	0	0	0	0	0
MSMEG2450	MSMEG2450		>MSMEG2450 adenosylmethionine--8-amino-7-oxononanoate transaminase {Mycobacterium smegmatis MC2}	0	1	0	0	0	0	0	1	0	0	0	0	1	0	0	0	0	0	1	0	0	0	0	1	0	0	0	0	0	1	0	0	0	45.905	428	9.43e-59	0	2.6	0	0	0	0	0	4.2	0	0
MSMEG0633	MSMEG0633		>MSMEG0633 PAP2 superfamily protein {Mycobacterium smegmatis MC2}	0	0	0	0	0	0	0	0	0	0	0	0	0	0	0	0	0	0	0	0	0	0	0	0	0	0	0	0	0	0	0	0	0	51.977	487	1.0418e-58	0	0	0	0	0	0	0	0	0	0
MSMEG5733	MSMEG5733		>MSMEG5733 universal stress protein family {Mycobacterium smegmatis MC2}	0	0	0	0	0	0	0	0	0	0	0	0	0	0	0	0	0	0	0	0	0	0	0	0	0	0	0	0	0	0	0	0	0	29.819	292	8.7246e-58	0	0	0	0	0	0	0	0	0	0
MSMEG3897	MSMEG3897		>MSMEG3897 proteasome component {Mycobacterium smegmatis MC2}	0	0	0	0	0	0	0	0	0	0	0	0	0	0	0	0	0	0	0	0	0	0	0	0	0	0	0	0	0	0	0	0	0	54.573	498	1.3057e-56	0	0	0	0	0	0	0	0	0	0
MSMEG0023	MSMEG0023		>MSMEG0023 conserved hypothetical protein {Mycobacterium smegmatis MC2}	0	0	0	0	0	0	2	2	0	0	0	0	0	0	0	0	0	2	2	0	0	0	0	0	0	0	0	0	2	2	0	0	0	14.401	136	3.8722e-56	0	0	0	0	0	0	28.7	28.7	0	0
MSMEG1441	MSMEG1441		>MSMEG1441 50S ribosomal protein L22 {Mycobacterium smegmatis MC2}	0	1	0	0	1	0	2	2	1	0	1	0	1	0	0	1	0	2	2	1	0	1	0	1	0	0	1	0	2	2	1	0	1	16.323	153	4.0595e-56	0	7.8	0	0	7.8	0	14.4	14.4	7.8	0
MSMEG5644	MSMEG5644		>MSMEG5644 membrane protein {Mycobacterium smegmatis MC2}	0	0	0	0	0	0	0	0	0	0	0	0	0	0	0	0	0	0	0	0	0	0	0	0	0	0	0	0	0	0	0	0	0	70.25	664	1.0006e-55	0	0	0	0	0	0	0	0	0	0
MSMEG4692	MSMEG4692		>MSMEG4692 conserved hypothetical protein {Mycobacterium smegmatis MC2}	0	1	0	0	0	0	2	1	0	0	1	0	1	0	0	0	0	2	1	0	0	1	0	1	0	0	0	0	2	1	0	0	1	15.899	157	4.4784e-55	0	18.5	0	0	0	0	22.3	8.3	0	0
MSMEG2089	MSMEG2089		>MSMEG2089 cell division ATP-binding protein FtsE (ftsE) {Mycobacterium smegmatis MC2}	0	0	0	1	0	0	2	2	0	0	0	0	0	0	1	0	0	2	2	0	0	0	0	0	0	1	0	0	2	2	0	0	0	25.586	230	1.0546e-54	0	0	0	6.1	0	0	16.5	16.5	0	0
MSMEG0702	MSMEG0702		>MSMEG0702 monooxygenase {Mycobacterium smegmatis MC2}	0	0	0	0	0	0	1	2	0	0	0	0	0	0	0	0	0	1	2	0	0	0	0	0	0	0	0	0	1	2	0	0	0	35.795	333	9.0258e-54	0	0	0	0	0	0	4.5	7.8	0	0
MSMEG6894	MSMEG6894		>MSMEG6894 ribosomal protein L9 (rplI) {Mycobacterium smegmatis MC2}	0	1	0	0	0	0	0	0	0	0	0	0	1	0	0	0	0	0	0	0	0	0	0	1	0	0	0	0	0	0	0	0	0	15.923	151	1.1244e-53	0	6.6	0	0	0	0	0	0	0	0
MSMEG3047	MSMEG3047		>MSMEG3047 carbamoyl-phosphate synthase, large subunit (carB) [6.3.5.5] {Mycobacterium smegmatis MC2}	0	0	0	0	0	0	0	1	0	0	0	0	0	0	0	0	0	0	1	0	0	0	0	0	0	0	0	0	0	1	0	0	0	119.53	1115	5.8141e-53	0	0	0	0	0	0	0	1.9	0	0
MSMEG1556	MSMEG1556		>MSMEG1556 ribosomal protein L13 (rplM) {Mycobacterium smegmatis MC2}	0	3	0	0	0	0	1	1	0	0	1	0	3	0	0	0	0	1	1	0	0	1	0	3	0	0	0	0	1	1	0	0	1	16.118	147	1.1335e-52	0	29.9	0	0	0	0	6.8	6.8	0	0
MSMEG1436	MSMEG1436		>MSMEG1436 ribosomal protein L3 (rplC) {Mycobacterium smegmatis MC2}	0	1	0	1	2	1	2	2	0	1	3	0	1	0	1	2	1	2	2	0	1	3	0	1	0	1	2	1	2	2	0	1	3	22.972	217	1.3139e-52	0	6	0	6	12	6	13.8	12	0	6
MSMEG1472	MSMEG1472		>MSMEG1472 ribosomal protein S5 (rpsE) {Mycobacterium smegmatis MC2}	0	1	0	0	0	0	0	0	0	0	1	0	1	0	0	0	0	0	0	0	0	1	0	1	0	0	0	0	0	0	0	0	1	22.042	215	4.9191e-52	0	6.5	0	0	0	0	0	0	0	0
MSMEG3619	MSMEG3619		>MSMEG3619 short chain dehydrogenase {Mycobacterium smegmatis MC2}	0	0	0	0	0	0	0	1	0	0	0	0	0	0	0	0	0	0	1	0	0	0	0	0	0	0	0	0	0	1	0	0	0	23.464	223	4.0102e-51	0	0	0	0	0	0	0	4.9	0	0
MSMEG2656	MSMEG2656		>MSMEG2656 guanosine pentaphosphate synthetase I/polyribonucleotide nucleotidyltransferase (gpsI) [2.7.-.- 2.7.7.8] {Mycobacterium smegmatis MC2}	0	2	0	0	0	0	2	1	0	1	0	0	2	0	0	0	0	2	1	0	1	0	0	2	0	0	0	0	2	1	0	1	0	81.026	763	3.7139e-49	0	5.2	0	0	0	0	4.1	2.2	0	2.2
MSMEG3793	MSMEG3793		>MSMEG3793 translation initiation factor IF-3 (infC) {Mycobacterium smegmatis MC2}	0	2	0	0	0	0	0	0	0	0	0	0	2	0	0	0	0	0	0	0	0	0	0	2	0	0	0	0	0	0	0	0	0	22.899	206	4.3194e-49	0	16.5	0	0	0	0	0	0	0	0
MSMEG2648	MSMEG2648		>MSMEG2648 Sfp-type phosphopantetheinyl transferase {Mycobacterium smegmatis MC2}	0	0	0	0	0	0	0	0	1	0	0	0	0	0	0	0	0	0	0	1	0	0	0	0	0	0	0	0	0	0	1	0	0	23.949	221	8.0163e-49	0	0	0	0	0	0	0	0	5.4	0
MSMEG3896	MSMEG3896		>MSMEG3896 conserved hypothetical protein {Mycobacterium smegmatis MC2}	0	0	0	0	0	1	0	1	0	0	0	0	0	0	0	0	1	0	1	0	0	0	0	0	0	0	0	1	0	1	0	0	0	6.9543	64	1.2338e-48	0	0	0	0	0	32.8	0	31.2	0	0
MSMEG2628	MSMEG2628		>MSMEG2628 translation initiation factor IF-2 (infB) {Mycobacterium smegmatis MC2}	0	1	4	5	6	2	8	5	2	4	3	0	1	4	5	6	2	8	5	2	4	3	0	1	4	5	6	2	8	5	2	4	3	96.883	934	1.7838e-48	0	1.3	5.7	9.6	10.8	4.6	13.3	9.1	2.7	7.2
MSMEG0975	MSMEG0975		>MSMEG0975 conserved hypothetical protein {Mycobacterium smegmatis MC2}	0	0	0	0	0	0	0	0	0	0	0	0	0	0	0	0	0	0	0	0	0	0	0	0	0	0	0	0	0	0	0	0	0	46.785	442	1.0788e-47	0	0	0	0	0	0	0	0	0	0
MSMEG2346	MSMEG2346		>MSMEG2346 phytoene synthase [2.5.1.-] {Mycobacterium smegmatis MC2}	0	0	0	0	0	0	0	0	0	0	0	0	0	0	0	0	0	0	0	0	0	0	0	0	0	0	0	0	0	0	0	0	0	35.25	315	1.2362e-47	8.5	0	0	0	0	0	0	0	0	0
MSMEG6757	MSMEG6757		>MSMEG6757 glycerol operon regulatory protein {Mycobacterium smegmatis MC2}	0	0	0	0	0	0	0	0	0	0	0	0	0	0	0	0	0	0	0	0	0	0	0	0	0	0	0	0	0	0	0	0	0	33.807	316	2.7821e-47	0	0	0	0	0	0	0	0	0	0
MSMEG5684	MSMEG5684		>MSMEG5684 phosphoserine aminotransferase, putative [2.6.1.52] {Mycobacterium smegmatis MC2}	0	0	0	0	0	0	1	3	0	0	0	0	0	0	0	0	0	1	3	0	0	0	0	0	0	0	0	0	1	3	0	0	0	39.512	372	3.4775e-47	0	0	0	0	0	0	3	13.2	0	0
MSMEG2839	MSMEG2839		>MSMEG2839 transcriptional accessory protein {Mycobacterium smegmatis MC2}	0	0	0	0	0	0	0	0	0	0	0	0	0	0	0	0	0	0	0	0	0	0	0	0	0	0	0	0	0	0	0	0	0	90.209	838	1.2544e-46	0	0	0	0	0	0	0	0	0	0
MSMEG2612	MSMEG2612		>MSMEG2612 conserved hypothetical protein {Mycobacterium smegmatis MC2}	0	0	0	0	0	0	0	0	0	0	0	0	0	0	0	0	0	0	0	0	0	0	0	0	0	0	0	0	0	0	0	0	0	38.582	343	1.8044e-46	0	0	0	0	0	0	0	0	0	0
MSMEG6392	MSMEG6392		>MSMEG6392 polyketide synthase {Mycobacterium smegmatis MC2}	0	0	0	0	0	0	0	0	0	0	0	0	0	0	0	0	0	0	0	0	0	0	0	0	0	0	0	0	0	0	0	0	0	197.14	1841	4.205e-46	0	0	0	0	0	0	0	0	0	0
MSMEG1602	MSMEG1602		>MSMEG1602 inosine-5-monophosphate dehydrogenase (guaB) [1.1.1.205] {Mycobacterium smegmatis MC2}	0	0	0	0	0	0	1	1	0	0	0	0	0	0	0	0	0	1	1	0	0	0	0	0	0	0	0	0	1	1	0	0	0	55.955	536	4.7406e-46	0	0	0	0	0	0	3.7	3.7	0	0
MSMEG4272	MSMEG4272		>MSMEG4272 HesB/YadR/YfhF family protein {Mycobacterium smegmatis MC2}	0	4	0	0	0	0	0	0	0	0	0	0	4	0	0	0	0	0	0	0	0	0	0	4	0	0	0	0	0	0	0	0	0	12.395	118	5.3011e-46	0	56.8	0	0	0	0	0	0	0	0
MSMEG2080	MSMEG2080		>MSMEG2080 putative acyl-CoA dehydrogenase {Mycobacterium smegmatis MC2}	0	0	0	0	0	0	1	0	0	0	0	0	0	0	0	0	0	1	0	0	0	0	0	0	0	0	0	0	1	0	0	0	0	40.922	382	2.1135e-45	0	0	0	0	0	0	4.7	0	0	0
MSMEG1443	MSMEG1443		>MSMEG1443 ribosomal protein L16 (rplP) {Mycobacterium smegmatis MC2}	0	1	0	0	0	0	1	2	1	1	2	0	1	0	0	0	0	1	2	1	1	2	0	1	0	0	0	0	1	2	1	1	2	15.742	138	1.0518e-44	0	8	0	0	0	0	8	18.1	8	8
MSMEG3247	MSMEG3247		>MSMEG3247 branched-chain amino acid ABC transporter substrate-binding protein {Mycobacterium smegmatis MC2}	0	0	0	0	0	0	3	2	0	0	0	0	0	0	0	0	0	3	2	0	0	0	0	0	0	0	0	0	3	2	0	0	0	40.403	386	2.4902e-44	0	0	0	0	0	0	11.7	9.3	0	0
MSMEG2276	MSMEG2276		>MSMEG2276 hydrogenase expression/formation protein HypE (hypE) {Mycobacterium smegmatis MC2}	0	0	0	0	0	0	0	0	0	0	0	0	0	0	0	0	0	0	0	0	0	0	0	0	0	0	0	0	0	0	0	0	0	36.536	357	4.0305e-44	0	0	0	0	0	0	0	0	0	0
MSMEG3375	MSMEG3375		>MSMEG3375 alcohol dehydrogenase {Mycobacterium smegmatis MC2}	0	0	0	0	0	0	0	0	0	0	0	0	0	0	0	0	0	0	0	0	0	0	0	0	0	0	0	0	0	0	0	0	0	61.909	564	1.9602e-43	0	0	0	0	0	0	0	0	0	0
MSMEG3253	MSMEG3253		>MSMEG3253 conserved hypothetical protein {Mycobacterium smegmatis MC2}	0	1	0	2	0	0	1	1	1	0	0	0	1	0	2	0	0	1	1	1	0	0	0	1	0	2	0	0	1	1	1	0	0	37.202	342	4.9602e-43	0	3.2	0	8.5	0	0	5.3	3.2	5.3	0
MSMEG0551	MSMEG0551		>MSMEG0551 ABC nitrate/sulfonate/bicarbonate transporter, ATPase subunit {Mycobacterium smegmatis MC2}	0	0	0	0	0	0	0	0	0	0	0	0	0	0	0	0	0	0	0	0	0	0	0	0	0	0	0	0	0	0	0	0	0	31.737	290	6.8903e-43	0	0	0	0	0	0	0	0	0	0
MSMEG4219	MSMEG4219		>MSMEG4219 conserved hypothetical protein {Mycobacterium smegmatis MC2}	0	0	0	0	1	0	0	0	0	0	0	0	0	0	0	1	0	0	0	0	0	0	0	0	0	0	1	0	0	0	0	0	0	24.166	214	7.5835e-43	0	0	0	0	4.2	0	0	0	0	0
MSMEG4957	MSMEG4957		>MSMEG4957 homoserine dehydrogenase [1.1.1.3] {Mycobacterium smegmatis MC2}	0	0	0	0	0	0	1	0	0	0	0	0	0	0	0	0	0	1	0	0	0	0	0	0	0	0	0	0	1	0	0	0	0	45.586	439	1.2947e-42	0	0	0	0	0	0	3.9	0	0	0
MSMEG4890	MSMEG4890		>MSMEG4890 alkylhydroperoxidase, AhpD family (ahpD) {Mycobacterium smegmatis MC2}	0	2	0	0	0	0	0	1	0	0	0	0	2	0	0	0	0	0	1	0	0	0	0	2	0	0	0	0	0	1	0	0	0	18.836	177	6.0381e-42	0	28.2	0	0	0	0	0	11.9	0	0
MSMEG6189	MSMEG6189		>MSMEG6189 transcriptional regulator, Crp/Fnr family {Mycobacterium smegmatis MC2}	0	3	0	0	0	0	1	2	0	0	0	0	3	0	0	0	0	1	2	0	0	0	0	3	0	0	0	0	1	2	0	0	0	24.775	224	6.0535e-42	0	16.1	0	0	0	0	7.6	15.2	0	0
MSMEG3050	MSMEG3050		>MSMEG3050 integration host factor {Mycobacterium smegmatis MC2}	1	2	0	0	0	0	0	0	0	0	1	1	2	0	0	0	0	0	0	0	0	1	1	2	0	0	0	0	0	0	0	0	1	30.323	274	1.2838e-41	0	8.8	0	0	0	0	0	0	0	0
MSMEG6256	MSMEG6256		>MSMEG6256 aspartate-semialdehyde dehydrogenase (asd) [1.2.1.11] {Mycobacterium smegmatis MC2}	0	1	0	0	0	0	1	1	0	0	0	0	1	0	0	0	0	1	1	0	0	0	0	1	0	0	0	0	1	1	0	0	0	36.475	346	1.4459e-41	0	5.8	0	0	0	0	4.3	4.3	0	0
MSMEG3055	MSMEG3055		>MSMEG3055 S-adenosylmethionine synthetase (metK) [2.5.1.6] {Mycobacterium smegmatis MC2}	0	0	0	0	0	0	1	0	0	0	0	0	0	0	0	0	0	1	0	0	0	0	0	0	0	0	0	0	1	0	0	0	0	42.59	399	2.0482e-41	0	0	0	0	0	0	5	0	0	0
MSMEG6398	MSMEG6398		>MSMEG6398 antigen 85-A [2.3.1.-] {Mycobacterium smegmatis MC2}	0	1	0	0	0	0	1	3	0	0	1	0	1	0	0	0	0	1	3	0	0	1	0	1	0	0	0	0	1	3	0	0	1	35.701	335	1.2672e-40	0	5.1	0	0	0	0	2.4	13.7	0	0
MSMEG2621	MSMEG2621		>MSMEG2621 prolyl-tRNA synthetase (proS) [6.1.1.15] {Mycobacterium smegmatis MC2}	0	0	0	0	0	0	0	0	0	0	0	0	0	0	0	0	0	0	0	0	0	0	0	0	0	0	0	0	0	0	0	0	0	64.1	588	1.2301e-39	0	0	0	0	0	0	0	0	0	0
MSMEG2372	MSMEG2372		>MSMEG2372 acetolactate synthase, large subunit, biosynthetic type (ilvB) [2.2.1.6] {Mycobacterium smegmatis MC2}	0	0	0	0	0	0	0	0	0	0	0	0	0	0	0	0	0	0	0	0	0	0	0	0	0	0	0	0	0	0	0	0	0	66.003	618	3.94e-39	0	0	0	0	0	0	0	0	0	0
MSMEG0954	MSMEG0954		>MSMEG0954 uroporphyrinogen-III synthase (hemD) [4.2.1.75] {Mycobacterium smegmatis MC2}	0	0	0	0	0	0	0	0	0	0	0	0	0	0	0	0	0	0	0	0	0	0	0	0	0	0	0	0	0	0	0	0	0	66.967	643	6.6043e-39	0	0	0	0	0	0	0	0	0	0
MSMEG5068	MSMEG5068		>MSMEG5068 Mrp protein {Mycobacterium smegmatis MC2}	0	4	0	0	0	0	0	0	0	0	0	0	4	0	0	0	0	0	0	0	0	0	0	4	0	0	0	0	0	0	0	0	0	39.759	379	8.4504e-39	0	23.7	0	0	0	0	0	0	0	0
MSMEG0005;MSMEG1229	MSMEG0005;MSMEG1229		>MSMEG0005 DNA gyrase, B subunit (gyrB) [5.99.1.3] {Mycobacterium smegmatis MC2};>MSMEG1229 DNA gyrase, B subunit (gyrB) [5.99.1.3] {Mycobacterium smegmatis MC2}	0	1	0	0	0	0	0	0	0	0	0	0	1	0	0	0	0	0	0	0	0	0	0	1	0	0	0	0	0	0	0	0	0	74.511	675	1.1436e-37	0	2.7	0	0	0	0	0	0	0	0
MSMEG3621	MSMEG3621		>MSMEG3621 NADH dehydrogenase (ndh) [1.6.99.3] {Mycobacterium smegmatis MC2}	0	0	0	0	0	1	1	0	0	0	0	0	0	0	0	0	1	1	0	0	0	0	0	0	0	0	0	1	1	0	0	0	0	48.98	457	4.4257e-37	0	0	0	0	0	2.2	2.2	0	0	0
MSMEG4533	MSMEG4533		>MSMEG4533 sulfate-binding protein {Mycobacterium smegmatis MC2}	0	1	0	0	1	0	6	5	1	0	1	0	1	0	0	1	0	6	5	1	0	1	0	1	0	0	1	0	6	5	1	0	1	36.683	349	5.6991e-37	0	7.7	0	0	6	0	28.1	24.6	6.9	0
MSMEG2976	MSMEG2976		>MSMEG2976 histidyl-tRNA synthetase (hisS) [6.1.1.21] {Mycobacterium smegmatis MC2}	0	0	0	0	0	0	0	0	0	0	0	0	0	0	0	0	0	0	0	0	0	0	0	0	0	0	0	0	0	0	0	0	0	45.663	426	6.7216e-37	0	0	0	0	0	0	0	0	0	0
MSMEG0406	MSMEG0406		>MSMEG0406 acyl-coA-dehydrogenase {Mycobacterium smegmatis MC2}	0	0	0	0	0	0	0	0	0	0	0	0	0	0	0	0	0	0	0	0	0	0	0	0	0	0	0	0	0	0	0	0	0	66.531	611	7.7086e-37	0	0	0	0	0	0	0	0	0	0
MSMEG0913	MSMEG0913		>MSMEG0913 methoxy mycolic acid synthase 1 [2.1.1.-] {Mycobacterium smegmatis MC2}	0	1	0	0	1	0	2	0	0	0	0	0	1	0	0	1	0	2	0	0	0	0	0	1	0	0	1	0	2	0	0	0	0	37.618	328	8.5841e-37	0	4	0	0	6.1	0	9.8	0	0	0
MSMEG6280	MSMEG6280		>MSMEG6280 conserved hypothetical protein {Mycobacterium smegmatis MC2}	0	1	0	0	0	0	0	1	0	0	0	0	1	0	0	0	0	0	1	0	0	0	0	1	0	0	0	0	0	1	0	0	0	11.119	110	2.4242e-35	0	20.9	0	0	0	0	0	20.9	0	0
MSMEG4645	MSMEG4645		>MSMEG4645 alpha oxoglutarate ferredoxin oxidoreductase, beta subunit (orB) {Mycobacterium smegmatis MC2}	0	0	0	0	0	0	0	1	0	0	0	0	0	0	0	0	0	0	1	0	0	0	0	0	0	0	0	0	0	1	0	0	0	39.047	360	3.6296e-35	0	0	0	0	0	0	0	3.1	0	0
MSMEG0791	MSMEG0791		>MSMEG0791 glycine oxidase ThiO (thiO) [1.4.3.19] {Mycobacterium smegmatis MC2}	0	0	0	0	0	0	0	0	0	0	0	0	0	0	0	0	0	0	0	0	0	0	0	0	0	0	0	0	0	0	0	0	0	35.837	334	1.1539e-34	0	0	0	0	0	0	0	0	0	0
MSMEG3754	MSMEG3754		>MSMEG3754 TPR-repeat-containing protein {Mycobacterium smegmatis MC2}	0	1	0	0	0	0	0	0	0	0	0	0	1	0	0	0	0	0	0	0	0	0	0	1	0	0	0	0	0	0	0	0	0	35.572	329	1.8779e-34	0	5.5	0	0	0	0	0	0	0	0
MSMEG1469	MSMEG1469		>MSMEG1469 ribosomal protein S8 (rpsH) {Mycobacterium smegmatis MC2}	0	3	0	0	0	0	0	1	0	0	3	0	3	0	0	0	0	0	1	0	0	3	0	3	0	0	0	0	0	1	0	0	3	14.47	132	1.9624e-34	13.3	31.1	0	0	0	0	0	15.2	0	0
MSMEG1444	MSMEG1444		>MSMEG1444 ribosomal protein L29 (rpmC) {Mycobacterium smegmatis MC2}	0	1	0	0	0	0	0	2	0	0	0	0	1	0	0	0	0	0	2	0	0	0	0	1	0	0	0	0	0	2	0	0	0	8.7778	77	2.0614e-34	0	19.5	0	0	0	0	0	26	0	0
MSMEG5639	MSMEG5639		>MSMEG5639 enoyl-CoA hydratase {Mycobacterium smegmatis MC2}	0	0	0	0	0	0	0	2	0	0	0	0	0	0	0	0	0	0	2	0	0	0	0	0	0	0	0	0	0	2	0	0	0	26.055	243	8.736e-34	0	0	0	0	0	0	0	11.9	0	0
MSMEG1474	MSMEG1474		>MSMEG1474 ribosomal protein L15 (rplO) {Mycobacterium smegmatis MC2}	0	2	0	0	0	0	0	2	0	0	0	0	2	0	0	0	0	0	2	0	0	0	0	2	0	0	0	0	0	2	0	0	0	15.571	147	1.0999e-33	0	19.7	0	0	0	0	0	19.7	0	0
MSMEG1437	MSMEG1437		>MSMEG1437 ribosomal protein L4/L1 family (rplD) {Mycobacterium smegmatis MC2}	0	5	0	0	1	0	1	1	0	0	0	0	5	0	0	1	0	1	1	0	0	0	0	5	0	0	1	0	1	1	0	0	0	22.885	215	1.6296e-33	4.3	38.1	0	0	7.4	0	7.4	7.4	0	0
MSMEG4263	MSMEG4263		>MSMEG4263 ubiquinol-Cytochrome c reductase cytochrome b subunit {Mycobacterium smegmatis MC2}	1	1	0	0	0	0	1	1	1	0	2	1	1	0	0	0	0	1	1	1	0	2	1	1	0	0	0	0	1	1	1	0	2	60.21	546	1.9781e-33	0	2.2	0	0	0	0	2.2	2.2	2.2	0
MSMEG4690	MSMEG4690		>MSMEG4690 aminopeptidase N (pepN) [3.4.11.2] {Mycobacterium smegmatis MC2}	0	0	0	0	0	0	0	0	0	0	0	0	0	0	0	0	0	0	0	0	0	0	0	0	0	0	0	0	0	0	0	0	0	94.097	860	3.5578e-33	0	0	0	0	0	0	0	0	0	0
MSMEG6402	MSMEG6402		>MSMEG6402 PAP2 superfamily protein {Mycobacterium smegmatis MC2}	0	0	0	1	0	0	0	0	0	0	0	0	0	0	1	0	0	0	0	0	0	0	0	0	0	1	0	0	0	0	0	0	0	17.975	180	4.7213e-33	0	0	0	6.1	0	0	0	0	0	0
MSMEG3237	MSMEG3237		>MSMEG3237 ATP-binding protein {Mycobacterium smegmatis MC2}	0	0	0	0	0	0	0	0	0	0	0	0	0	0	0	0	0	0	0	0	0	0	0	0	0	0	0	0	0	0	0	0	0	27.249	250	6.8165e-33	0	0	0	0	0	0	0	0	0	0
MSMEG3151	MSMEG3151		>MSMEG3151 enoyl-[acyl-carrier-protein] reductase [NADH] [1.3.1.9] {Mycobacterium smegmatis MC2}	0	0	0	0	0	0	1	0	0	0	0	0	0	0	0	0	0	1	0	0	0	0	0	0	0	0	0	0	1	0	0	0	0	28.527	269	7.6032e-33	0	0	0	0	0	0	3.7	0	0	0
MSMEG6422	MSMEG6422		>MSMEG6422 ferritin family protein {Mycobacterium smegmatis MC2}	0	1	0	0	0	0	0	0	0	0	0	0	1	0	0	0	0	0	0	0	0	0	0	1	0	0	0	0	0	0	0	0	0	20.929	189	2.8295e-32	0	6.9	0	0	0	0	0	0	0	0
MSMEG2335;MSMEG1055	MSMEG2335;MSMEG1055		>MSMEG2335 hexapeptide transferase family protein {Mycobacterium smegmatis MC2};>MSMEG1055 hexapeptide transferase family protein {Mycobacterium smegmatis MC2}	0	0	0	0	0	0	2	2	0	1	0	0	0	0	0	0	0	2	2	0	1	0	0	0	0	0	0	0	2	2	0	1	0	27.786	247	5.0584e-32	0	0	0	0	0	0	10.9	10.9	0	4.9
MSMEG4752	MSMEG4752		>MSMEG4752 conserved hypothetical protein {Mycobacterium smegmatis MC2}	0	0	0	0	0	0	1	0	0	0	0	0	0	0	0	0	0	1	0	0	0	0	0	0	0	0	0	0	1	0	0	0	0	8.2275	75	6.1833e-32	0	0	0	0	0	0	14.7	0	0	0
MSMEG2939	MSMEG2939		>MSMEG2939 glutamine amidotransferase subunit PdxT [2.6.-.-] {Mycobacterium smegmatis MC2}	0	0	0	0	0	0	0	0	0	0	0	0	0	0	0	0	0	0	0	0	0	0	0	0	0	0	0	0	0	0	0	0	0	20.725	193	7.644e-32	0	0	0	0	0	0	0	0	0	0
MSMEG1471	MSMEG1471		>MSMEG1471 ribosomal protein L18 (rplR) {Mycobacterium smegmatis MC2}	1	1	0	0	0	0	2	2	0	0	0	1	1	0	0	0	0	2	2	0	0	0	1	1	0	0	0	0	2	2	0	0	0	14.471	135	1.2919e-31	0	8.1	0	0	0	0	20	20	0	0
MSMEG6896	MSMEG6896		>MSMEG6896 single-stranded DNA-binding protein {Mycobacterium smegmatis MC2}	0	0	0	0	0	0	0	0	1	0	0	0	0	0	0	0	0	0	0	1	0	0	0	0	0	0	0	0	0	0	1	0	0	17.401	165	2.296e-31	0	0	0	0	0	0	0	0	7.3	0
MSMEG3102	MSMEG3102		>MSMEG3102 transaldolase (tal) [2.2.1.2] {Mycobacterium smegmatis MC2}	0	0	0	0	0	0	2	3	0	0	0	0	0	0	0	0	0	2	3	0	0	0	0	0	0	0	0	0	2	3	0	0	0	39.935	371	3.1669e-31	0	0	0	0	0	0	7.5	11.1	0	0
MSMEG2373	MSMEG2373		>MSMEG2373 acetolactate synthase, small subunit (ilvN) [2.2.1.6] {Mycobacterium smegmatis MC2}	0	1	0	0	0	0	0	0	0	0	0	0	1	0	0	0	0	0	0	0	0	0	0	1	0	0	0	0	0	0	0	0	0	19.452	178	3.9329e-31	0	6.7	0	0	0	0	0	0	0	0
MSMEG3086	MSMEG3086		>MSMEG3086 triosephosphate isomerase (tpiA) [5.3.1.1] {Mycobacterium smegmatis MC2}	0	1	0	0	0	0	0	1	0	0	0	0	1	0	0	0	0	0	1	0	0	0	0	1	0	0	0	0	0	1	0	0	0	27.377	261	1.6572e-30	0	4.6	0	0	0	0	0	10.7	0	0
MSMEG1068	MSMEG1068		>MSMEG1068 regulatory protein {Mycobacterium smegmatis MC2}	0	0	0	0	1	0	0	0	0	1	0	0	0	0	0	1	0	0	0	0	1	0	0	0	0	0	1	0	0	0	0	1	0	50.168	471	2.3333e-30	0	0	0	0	5.3	0	0	0	0	5.3
MSMEG0938	MSMEG0938		>MSMEG0938 conserved hypothetical protein {Mycobacterium smegmatis MC2}	0	0	0	0	0	0	0	0	1	0	0	0	0	0	0	0	0	0	0	1	0	0	0	0	0	0	0	0	0	0	1	0	0	37.224	335	4.7692e-30	0	0	0	0	0	0	0	0	3.3	0
MSMEG0255	MSMEG0255		>MSMEG0255 phosphoenolpyruvate carboxykinase [4.1.1.32] {Mycobacterium smegmatis MC2}	0	0	0	0	0	0	0	0	0	0	0	0	0	0	0	0	0	0	0	0	0	0	0	0	0	0	0	0	0	0	0	0	0	67.296	608	1.0428e-29	0	0	0	0	0	0	0	0	0	0
MSMEG3025	MSMEG3025		>MSMEG3025 alanyl-tRNA synthetase (alaS) [6.1.1.7] {Mycobacterium smegmatis MC2}	0	0	0	0	0	0	0	0	0	0	0	0	0	0	0	0	0	0	0	0	0	0	0	0	0	0	0	0	0	0	0	0	0	96.782	896	1.7496e-29	0	0	0	0	0	0	0	0	0	0
MSMEG4527	MSMEG4527		>MSMEG4527 sulfite reductase [ferredoxin] [1.8.7.1] {Mycobacterium smegmatis MC2}	0	0	0	0	0	0	0	2	0	0	0	0	0	0	0	0	0	0	2	0	0	0	0	0	0	0	0	0	0	2	0	0	0	63.421	569	5.2908e-29	0	0	0	0	0	0	0	7.4	0	0
MSMEG2728;MSMEG6333	MSMEG2728;MSMEG6333		>MSMEG2728 glutamate transport ATP-binding protein GluA {Mycobacterium smegmatis MC2};>MSMEG6333 amino acid ABC transporter, ATP-binding protein {Mycobacterium smegmatis MC2}	0	0	0	1	0	0	0	0	0	0	0	0	0	0	1	0	0	0	0	0	0	0	0	0	0	1	0	0	0	0	0	0	0	28.269	261	1.1374e-28	0	0	0	8	0	0	0	0	0	0
MSMEG0969	MSMEG0969		>MSMEG0969 glutamate-1-semialdehyde-2,1-aminomutase (hemL) [5.4.3.8] {Mycobacterium smegmatis MC2}	0	0	0	0	0	0	0	1	0	0	0	0	0	0	0	0	0	0	1	0	0	0	0	0	0	0	0	0	0	1	0	0	0	46.771	451	1.6874e-28	0	0	0	0	0	0	0	3.8	0	0
MSMEG0001	MSMEG0001		>MSMEG0001 DNA polymerase III, beta subunit (dnaN) [2.7.7.7] {Mycobacterium smegmatis MC2}	0	0	0	0	0	0	0	0	0	0	0	0	0	0	0	0	0	0	0	0	0	0	0	0	0	0	0	0	0	0	0	0	0	41.324	397	2.7831e-28	0	0	0	0	0	0	0	0	0	0
MSMEG1610	MSMEG1610		>MSMEG1610 GMP synthase [glutamine-hydrolyzing] [6.3.5.2] {Mycobacterium smegmatis MC2}	0	0	0	0	0	0	0	0	0	0	0	0	0	0	0	0	0	0	0	0	0	0	0	0	0	0	0	0	0	0	0	0	0	55.814	520	4.0151e-28	0	0	0	0	0	0	0	0	0	0
MSMEG4535	MSMEG4535		>MSMEG4535 glycoside hydrolase {Mycobacterium smegmatis MC2}	0	0	0	0	0	0	0	0	0	0	0	0	0	0	0	0	0	0	0	0	0	0	0	0	0	0	0	0	0	0	0	0	0	75.158	672	1.5935e-27	0	0	0	0	0	0	0	0	0	0
MSMEG5078	MSMEG5078		>MSMEG5078 glucose-1-phosphate adenylyltransferase (glgC) [2.7.7.27] {Mycobacterium smegmatis MC2}	0	0	0	0	0	0	0	0	0	0	0	0	0	0	0	0	0	0	0	0	0	0	0	0	0	0	0	0	0	0	0	0	0	43.907	404	2.4392e-27	0	0	0	0	0	0	0	0	0	0
MSMEG0947	MSMEG0947		>MSMEG0947 acyltransferase {Mycobacterium smegmatis MC2}	0	0	0	0	0	0	0	0	0	0	0	0	0	0	0	0	0	0	0	0	0	0	0	0	0	0	0	0	0	0	0	0	0	38.629	354	3.4498e-27	0	0	0	0	0	0	0	0	0	0
MSMEG1439	MSMEG1439		>MSMEG1439 ribosomal protein L2 (rplB) {Mycobacterium smegmatis MC2}	1	2	0	0	0	0	0	0	0	0	0	1	2	0	0	0	0	0	0	0	0	0	1	2	0	0	0	0	0	0	0	0	0	30.357	278	1.0756e-26	0	11.5	0	0	0	0	0	0	0	0
MSMEG2321;MSMEG1041	MSMEG2321;MSMEG1041		>MSMEG2321 phosphoserine phosphatase (serB) [3.1.3.3] {Mycobacterium smegmatis MC2};>MSMEG1041 phosphoserine phosphatase (serB) [3.1.3.3] {Mycobacterium smegmatis MC2}	0	0	0	0	0	0	0	1	0	0	0	0	0	0	0	0	0	0	1	0	0	0	0	0	0	0	0	0	0	1	0	0	0	43.837	413	1.8273e-26	0	0	0	0	0	0	0	6.3	0	0
MSMEG0387	MSMEG0387		>MSMEG0387 Rmt2 protein {Mycobacterium smegmatis MC2}	0	0	0	0	0	0	0	0	0	0	0	0	0	0	0	0	0	0	0	0	0	0	0	0	0	0	0	0	0	0	0	0	0	34.721	302	2.131e-26	0	0	0	0	0	0	0	0	0	0
MSMEG0238	MSMEG0238		>MSMEG0238 O-acetylhomoserine/O-acetylserine sulfhydrylase {Mycobacterium smegmatis MC2}	0	0	0	0	0	0	0	0	0	0	0	0	0	0	0	0	0	0	0	0	0	0	0	0	0	0	0	0	0	0	0	0	0	17.43	156	2.8449e-26	0	0	0	0	0	0	0	0	0	0
MSMEG6746	MSMEG6746		>MSMEG6746 oxidoreductase, aldo/keto reductase family {Mycobacterium smegmatis MC2}	0	0	0	0	0	0	0	0	0	0	0	0	0	0	0	0	0	0	0	0	0	0	0	0	0	0	0	0	0	0	0	0	0	41.811	376	3.0801e-26	0	0	0	0	0	0	0	0	0	0
MSMEG6309	MSMEG6309		>MSMEG6309 ABC transporter, ATP-binding protein {Mycobacterium smegmatis MC2}	0	0	0	0	0	0	0	0	0	0	0	0	0	0	0	0	0	0	0	0	0	0	0	0	0	0	0	0	0	0	0	0	0	28.102	257	3.5423e-26	0	0	0	0	0	0	0	0	0	0
MSMEG0239	MSMEG0239		>MSMEG0239 O-acetylhomoserine/O-acetylserine sulfhydrylase {Mycobacterium smegmatis MC2}	0	0	0	0	0	0	0	0	0	0	0	0	0	0	0	0	0	0	0	0	0	0	0	0	0	0	0	0	0	0	0	0	0	45.383	431	3.7542e-26	0	0	0	0	0	0	0	0	0	0
MSMEG1238	MSMEG1238		>MSMEG1238 type III restriction enzyme, res subunit {Mycobacterium smegmatis MC2}	0	0	0	0	0	0	0	0	0	0	0	0	0	0	0	0	0	0	0	0	0	0	0	0	0	0	0	0	0	0	0	0	0	63.486	566	4.1377e-26	0	0	0	0	0	0	0	0	0	0
MSMEG6467	MSMEG6467		>MSMEG6467 starvation-induced DNA protecting protein {Mycobacterium smegmatis MC2}	0	0	0	0	0	0	0	0	0	0	0	0	0	0	0	0	0	0	0	0	0	0	0	0	0	0	0	0	0	0	0	0	0	20.27	183	1.9603e-25	0	0	0	0	0	0	0	0	0	0
MSMEG1334	MSMEG1334		>MSMEG1334 metallo-beta-lactamase family protein {Mycobacterium smegmatis MC2}	0	4	0	0	0	0	0	0	0	0	0	0	4	0	0	0	0	0	0	0	0	0	0	4	0	0	0	0	0	0	0	0	0	26.602	245	2.2993e-25	0	28.6	0	0	0	0	0	0	0	0
MSMEG3215	MSMEG3215		>MSMEG3215 ABC-type molybdenum transport system, ATPase component/photorepair protein PhrA {Mycobacterium smegmatis MC2}	0	0	0	0	0	0	0	0	0	0	0	0	0	0	0	0	0	0	0	0	0	0	0	0	0	0	0	0	0	0	0	0	0	28.731	265	4.2938e-25	0	0	0	0	0	0	0	0	0	0
MSMEG4959	MSMEG4959		>MSMEG4959 arginyl-tRNA synthetase (argS) [6.1.1.19] {Mycobacterium smegmatis MC2}	0	0	0	0	0	0	0	0	0	0	0	0	0	0	0	0	0	0	0	0	0	0	0	0	0	0	0	0	0	0	0	0	0	59.428	550	5.6535e-25	0	0	0	0	0	0	0	0	0	0
MSMEG3894	MSMEG3894		>MSMEG3894 proteasome alpha subunit {Mycobacterium smegmatis MC2}	0	0	0	0	0	0	0	1	0	0	1	0	0	0	0	0	0	0	1	0	0	1	0	0	0	0	0	0	0	1	0	0	1	25.516	234	1.1855e-24	0	0	0	0	0	0	0	3	0	0
MSMEG0911	MSMEG0911		>MSMEG0911 isocitrate lyase (aceA) [4.1.3.1] {Mycobacterium smegmatis MC2}	0	0	0	0	0	0	0	0	0	0	0	0	0	0	0	0	0	0	0	0	0	0	0	0	0	0	0	0	0	0	0	0	0	47.089	428	3.0871e-24	0	0	0	0	0	0	0	0	0	0
MSMEG1398	MSMEG1398		>MSMEG1398 ribosomal protein S12 (rpsL) {Mycobacterium smegmatis MC2}	0	0	0	0	1	0	1	0	0	0	0	0	0	0	0	1	0	1	0	0	0	0	0	0	0	0	1	0	1	0	0	0	0	13.863	124	5.6795e-24	4.8	0	0	0	5.6	0	6.5	0	0	0
MSMEG0067	MSMEG0067		>MSMEG0067 conserved hypothetical protein {Mycobacterium smegmatis MC2}	0	0	0	0	0	0	0	0	0	0	0	0	0	0	0	0	0	0	0	0	0	0	0	0	0	0	0	0	0	0	0	0	0	50.938	474	5.6975e-24	0	0	0	0	0	0	0	0	0	0
MSMEG5701	MSMEG5701		>MSMEG5701 molybdopterin converting factor, subunit 2 (moaE) {Mycobacterium smegmatis MC2}	0	1	0	0	0	0	0	0	0	0	0	0	1	0	0	0	0	0	0	0	0	0	0	1	0	0	0	0	0	0	0	0	0	15.287	142	6.7831e-24	0	12	0	0	0	0	0	0	0	0
MSMEG5704	MSMEG5704		>MSMEG5704 conserved hypothetical protein {Mycobacterium smegmatis MC2}	0	1	0	0	0	0	0	0	0	0	0	0	1	0	0	0	0	0	0	0	0	0	0	1	0	0	0	0	0	0	0	0	0	7.0689	65	1.8195e-22	0	46.2	0	0	0	0	0	0	0	0
MSMEG6897	MSMEG6897		>MSMEG6897 ribosomal protein S6 (rpsF) {Mycobacterium smegmatis MC2}	0	3	0	0	1	0	1	0	1	0	0	0	3	0	0	1	0	1	0	1	0	0	0	3	0	0	1	0	1	0	1	0	0	10.975	96	2.0384e-22	0	36.5	0	0	14.6	0	14.6	0	14.6	0
MSMEG6092	MSMEG6092		>MSMEG6092 Lsr2 protein {Mycobacterium smegmatis MC2}	1	0	0	0	0	0	0	0	0	0	0	1	0	0	0	0	0	0	0	0	0	0	1	0	0	0	0	0	0	0	0	0	0	12.454	114	2.2013e-22	0	0	0	0	0	0	0	0	0	0
MSMEG2435	MSMEG2435		>MSMEG2435 30S ribosomal protein S16 {Mycobacterium smegmatis MC2}	0	3	0	0	0	0	2	1	0	0	0	0	3	0	0	0	0	2	1	0	0	0	0	3	0	0	0	0	2	1	0	0	0	16.768	156	1.0168e-21	0	32.1	0	0	0	0	27.6	14.7	0	0
MSMEG3895	MSMEG3895		>MSMEG3895 proteasome beta subunit {Mycobacterium smegmatis MC2}	0	0	0	0	0	0	0	0	0	0	0	0	0	0	0	0	0	0	0	0	0	0	0	0	0	0	0	0	0	0	0	0	0	32.131	303	4.6311e-21	0	0	0	0	0	0	0	0	0	0
MSMEG1347	MSMEG1347		>MSMEG1347 ribosomal protein L1 (rplA) {Mycobacterium smegmatis MC2}	0	3	0	0	1	0	1	1	0	0	1	0	3	0	0	1	0	1	1	0	0	1	0	3	0	0	1	0	1	1	0	0	1	25.019	235	8.9187e-21	0	16.2	0	0	4.3	0	4.3	4.3	0	0
MSMEG3199	MSMEG3199		>MSMEG3199 quinolinate synthetase complex, A subunit (nadA) {Mycobacterium smegmatis MC2}	0	0	0	0	0	0	0	0	0	0	0	0	0	0	0	0	0	0	0	0	0	0	0	0	0	0	0	0	0	0	0	0	0	38.675	363	1.0121e-20	0	0	0	0	0	0	0	0	0	0
MSMEG5240	MSMEG5240		>MSMEG5240 fumarate hydratase class II [4.2.1.2] {Mycobacterium smegmatis MC2}	0	0	0	0	0	0	0	0	0	0	0	0	0	0	0	0	0	0	0	0	0	0	0	0	0	0	0	0	0	0	0	0	0	49.762	468	1.6741e-20	0	0	0	0	0	0	0	0	0	0
MSMEG0388	MSMEG0388		>MSMEG0388 Macrocin-O-methyltransferase (tylF) [2.1.1.101] {Mycobacterium smegmatis MC2}	0	0	0	0	0	0	1	0	0	0	0	0	0	0	0	0	0	1	0	0	0	0	0	0	0	0	0	0	1	0	0	0	0	26.99	240	2.3122e-20	0	0	0	0	0	0	7.9	0	0	0
MSMEG1445	MSMEG1445		>MSMEG1445 30S ribosomal protein S17 {Mycobacterium smegmatis MC2}	0	3	0	0	0	0	0	0	0	0	0	0	3	0	0	0	0	0	0	0	0	0	0	3	0	0	0	0	0	0	0	0	0	11.102	98	2.3272e-20	0	30.6	0	0	0	0	0	0	0	0
MSMEG6917	MSMEG6917		>MSMEG6917 leucyl-tRNA synthetase (leuS) [6.1.1.4] {Mycobacterium smegmatis MC2}	0	0	0	0	0	0	0	0	0	0	0	0	0	0	0	0	0	0	0	0	0	0	0	0	0	0	0	0	0	0	0	0	0	106.56	953	2.5799e-20	0	0	0	0	0	0	0	0	0	0
MSMEG0759	MSMEG0759		>MSMEG0759 adenylosuccinate synthetase (purA) [6.3.4.4] {Mycobacterium smegmatis MC2}	0	0	0	0	0	0	0	0	0	0	0	0	0	0	0	0	0	0	0	0	0	0	0	0	0	0	0	0	0	0	0	0	0	46.338	431	3.5358e-20	0	0	0	0	0	0	0	0	0	0
marker	marker		>marker	0	0	1	1	1	1	1	1	1	1	0	0	0	1	1	1	1	1	1	1	1	0	0	0	1	1	1	1	1	1	1	1	0	0.9811	9	5.9153e-20	0	0	100	100	100	100	100	100	100	100
MSMEG2271	MSMEG2271		>MSMEG2271 hydrogenase accessory protein HypB (hypB) {Mycobacterium smegmatis MC2}	0	0	0	1	0	0	0	1	0	0	0	0	0	0	1	0	0	0	1	0	0	0	0	0	0	1	0	0	0	1	0	0	0	28.389	259	6.9836e-20	0	0	0	5.4	0	0	0	5.4	0	0
MSMEG0060	MSMEG0060		>MSMEG0060 conserved hypothetical protein {Mycobacterium smegmatis MC2}	0	0	0	0	0	0	0	0	0	0	0	0	0	0	0	0	0	0	0	0	0	0	0	0	0	0	0	0	0	0	0	0	0	51.022	479	8.7303e-20	0	0	0	0	0	0	0	0	0	0
MSMEG0639	MSMEG0639		>MSMEG0639 oligopeptide transport ATP-binding protein AppF {Mycobacterium smegmatis MC2}	0	0	0	1	0	0	0	0	0	0	0	0	0	0	1	0	0	0	0	0	0	0	0	0	0	1	0	0	0	0	0	0	0	36.981	336	1.1469e-19	0	0	0	6.5	0	0	0	0	0	0
MSMEG1346	MSMEG1346		>MSMEG1346 ribosomal protein L11 (rplK) {Mycobacterium smegmatis MC2}	0	3	0	0	0	0	1	0	0	0	0	0	3	0	0	0	0	1	0	0	0	0	0	3	0	0	0	0	1	0	0	0	0	15.002	142	1.2868e-19	0	24.6	0	0	0	0	4.9	0	0	0
MSMEG3056	MSMEG3056		>MSMEG3056 ABC transporter ATP-binding protein {Mycobacterium smegmatis MC2}	0	0	0	0	0	0	0	0	0	0	0	0	0	0	0	0	0	0	0	0	0	0	0	0	0	0	0	0	0	0	0	0	0	35.699	331	1.4313e-19	0	0	0	0	0	0	0	0	0	0
MSMEG2291;MSMEG1011	MSMEG2291;MSMEG1011		>MSMEG2291 short chain dehydrogenase {Mycobacterium smegmatis MC2};>MSMEG1011 short chain dehydrogenase {Mycobacterium smegmatis MC2}	0	0	0	0	0	0	0	0	0	0	0	0	0	0	0	0	0	0	0	0	0	0	0	0	0	0	0	0	0	0	0	0	0	31.01	287	4.0868e-19	0	0	0	0	0	0	0	0	0	0
MSMEG6351	MSMEG6351		>MSMEG6351 histidinol-phosphate aminotransferase (hisC) [2.6.1.9] {Mycobacterium smegmatis MC2}	0	0	0	0	0	0	0	0	0	0	0	0	0	0	0	0	0	0	0	0	0	0	0	0	0	0	0	0	0	0	0	0	0	38.871	361	4.2804e-19	0	0	0	0	0	0	0	0	0	0
MSMEG0952	MSMEG0952		>MSMEG0952 glutamyl-tRNA reductase (hemA) [1.2.1.70] {Mycobacterium smegmatis MC2}	0	0	0	0	0	0	0	0	0	0	0	0	0	0	0	0	0	0	0	0	0	0	0	0	0	0	0	0	0	0	0	0	0	47.444	451	5.4764e-19	0	0	0	0	0	0	0	0	0	0
MSMEG0400	MSMEG0400		>MSMEG0400 peptide synthetase {Mycobacterium smegmatis MC2}	0	0	0	0	0	0	0	1	0	0	0	0	0	0	0	0	0	0	1	0	0	0	0	0	0	0	0	0	0	1	0	0	0	649.12	5990	9.0944e-19	0	0	0	0	0	0	0	0.3	0	0
MSMEG1881	MSMEG1881		>MSMEG1881 preprotein translocase, SecA subunit (secA) {Mycobacterium smegmatis MC2}	0	0	1	0	0	0	0	0	0	0	0	0	0	1	0	0	0	0	0	0	0	0	0	0	1	0	0	0	0	0	0	0	0	106.49	953	9.31e-19	0	0	1.7	0	0	0	0	0	0	0
MSMEG0464	MSMEG0464		>MSMEG0464 phosphomethylpyrimidine kinase [2.7.4.7] {Mycobacterium smegmatis MC2}	0	1	0	0	1	0	0	0	0	0	0	0	1	0	0	1	0	0	0	0	0	0	0	1	0	0	1	0	0	0	0	0	0	27.975	268	1.3314e-18	0	9.7	0	0	6.3	0	0	0	0	0
MSMEG5871	MSMEG5871		>MSMEG5871 HIT family protein {Mycobacterium smegmatis MC2}	0	1	0	0	0	0	0	0	0	0	0	0	1	0	0	0	0	0	0	0	0	0	0	1	0	0	0	0	0	0	0	0	0	15.619	142	1.6349e-18	0	17.6	0	0	0	0	0	0	0	0
MSMEG0861	MSMEG0861		>MSMEG0861 phosphatidylserine decarboxylase (psd) [4.1.1.65] {Mycobacterium smegmatis MC2}	0	0	0	0	0	0	0	0	0	0	0	0	0	0	0	0	0	0	0	0	0	0	0	0	0	0	0	0	0	0	0	0	0	24.816	232	1.9132e-18	0	0	0	0	0	0	0	0	0	0
MSMEG6367	MSMEG6367		>MSMEG6367 glycosyl transferase, group 2 family protein [2.4.1.-] {Mycobacterium smegmatis MC2}	0	0	0	0	0	0	0	0	0	0	0	0	0	0	0	0	0	0	0	0	0	0	0	0	0	0	0	0	0	0	0	0	0	34.04	302	2.4843e-18	0	0	0	0	0	0	0	0	0	0
MSMEG0965;MSMEG0520;MSMEG5483	MSMEG0965;MSMEG0520;MSMEG5483		>MSMEG0965 porin {Mycobacterium smegmatis MC2};>MSMEG0520 porin {Mycobacterium smegmatis MC2};>MSMEG5483 porin {Mycobacterium smegmatis MC2}	0	0	0	0	0	0	1	0	0	0	0	0	0	0	0	0	0	1	0	0	0	0	0	0	0	0	0	0	1	0	0	0	0	21.034	201	2.5825e-18	0	0	0	0	0	0	9.5	0	0	0
MSMEG4281	MSMEG4281		>MSMEG4281 cytosol aminopeptidase [3.4.11.1] {Mycobacterium smegmatis MC2}	0	0	0	0	0	0	1	2	0	0	0	0	0	0	0	0	0	1	2	0	0	0	0	0	0	0	0	0	1	2	0	0	0	53.724	519	4.7394e-18	0	0	0	0	0	0	3.5	6	0	0
MSMEG2762	MSMEG2762		>MSMEG2762 inositol-1-monophosphatase [3.1.3.25] {Mycobacterium smegmatis MC2}	0	0	0	0	0	0	1	0	0	0	0	0	0	0	0	0	0	1	0	0	0	0	0	0	0	0	0	0	1	0	0	0	0	34.49	331	7.0256e-18	0	0	0	0	0	0	4.8	0	0	0
MSMEG1435	MSMEG1435		>MSMEG1435 ribosomal protein S10 (rpsJ) {Mycobacterium smegmatis MC2}	1	1	0	0	1	0	2	2	0	1	0	1	1	0	0	1	0	2	2	0	1	0	1	1	0	0	1	0	2	2	0	1	0	11.433	101	1.2757e-17	0	9.9	0	0	14.9	0	24.8	24.8	0	9.9
MSMEG4306	MSMEG4306		>MSMEG4306 conserved hypothetical protein {Mycobacterium smegmatis MC2}	0	0	0	0	0	0	0	1	0	0	0	0	0	0	0	0	0	0	1	0	0	0	0	0	0	0	0	0	0	1	0	0	0	28.044	249	3.1123e-17	0	0	0	0	0	0	0	6.8	0	0
MSMEG4583	MSMEG4583		>MSMEG4583 ATPase associated with various cellular activities {Mycobacterium smegmatis MC2}	0	1	0	0	0	0	0	0	0	0	0	0	1	0	0	0	0	0	0	0	0	0	0	1	0	0	0	0	0	0	0	0	0	32.609	298	3.4108e-17	0	4	0	0	0	0	0	0	0	0
MSMEG3101	MSMEG3101		>MSMEG3101 glucose-6-phosphate 1-dehydrogenase (zwf) [1.1.1.49] {Mycobacterium smegmatis MC2}	0	0	0	0	0	0	0	0	0	0	0	0	0	0	0	0	0	0	0	0	0	0	0	0	0	0	0	0	0	0	0	0	0	57.94	516	4.2129e-17	0	0	0	0	0	0	0	0	0	0
MSMEG2038	MSMEG2038		>MSMEG2038 monooxygenase, flavin-binding family {Mycobacterium smegmatis MC2}	0	0	0	0	0	0	0	0	0	0	0	0	0	0	0	0	0	0	0	0	0	0	0	0	0	0	0	0	0	0	0	0	0	58.158	519	4.9354e-17	0	0	0	0	0	0	0	0	0	0
MSMEG4276	MSMEG4276		>MSMEG4276 branched-chain amino acid aminotransferase (ilvE) [2.6.1.42] {Mycobacterium smegmatis MC2}	0	0	0	0	0	0	0	0	0	0	0	0	0	0	0	0	0	0	0	0	0	0	0	0	0	0	0	0	0	0	0	0	0	39.836	368	5.6808e-17	0	0	0	0	0	0	0	0	0	0
MSMEG5935	MSMEG5935		>MSMEG5935 ATP-dependent DNA helicase {Mycobacterium smegmatis MC2}	0	0	0	0	0	0	0	0	0	0	0	0	0	0	0	0	0	0	0	0	0	0	0	0	0	0	0	0	0	0	0	0	0	74.78	691	6.4745e-17	0	0	0	0	0	0	0	0	0	0
MSMEG4401	MSMEG4401		>MSMEG4401 phosphonoacetaldehyde hydrolase {Mycobacterium smegmatis MC2}	0	0	0	0	0	0	0	0	0	0	0	0	0	0	0	0	0	0	0	0	0	0	0	0	0	0	0	0	0	0	0	0	0	25.117	241	8.8639e-17	0	0	0	0	0	0	0	0	0	0
MSMEG6933	MSMEG6933		>MSMEG6933 thioredoxin-disulfide reductase (trxB) [1.8.1.9] {Mycobacterium smegmatis MC2}	0	2	0	0	0	0	0	0	0	0	0	0	2	0	0	0	0	0	0	0	0	0	0	2	0	0	0	0	0	0	0	0	0	33.512	311	1.0963e-16	0	8.4	0	0	0	0	0	0	0	0
MSMEG2400	MSMEG2400		>MSMEG2400 ribosomal protein L28 (rpmB) {Mycobacterium smegmatis MC2}	2	0	0	0	0	0	2	1	2	0	1	2	0	0	0	0	0	2	1	2	0	1	2	0	0	0	0	0	2	1	2	0	1	6.8759	64	1.1384e-16	0	0	0	0	0	0	28.1	14.1	28.1	0
MSMEG2377	MSMEG2377		>MSMEG2377 P49 protein {Mycobacterium smegmatis MC2}	0	0	0	0	0	0	0	0	0	0	0	0	0	0	0	0	0	0	0	0	0	0	0	0	0	0	0	0	0	0	0	0	0	49.664	474	1.3234e-16	0	0	0	0	0	0	0	0	0	0
MSMEG2262	MSMEG2262		>MSMEG2262 hydrogenase-2, small subunit (hybA) [1.12.99.6] {Mycobacterium smegmatis MC2}	0	0	0	0	0	0	0	0	0	0	0	0	0	0	0	0	0	0	0	0	0	0	0	0	0	0	0	0	0	0	0	0	0	35.17	323	2.0099e-16	0	0	0	0	0	0	0	0	0	0
MSMEG6612	MSMEG6612		>MSMEG6612 ATPase, MoxR family (moxR) {Mycobacterium smegmatis MC2}	0	0	0	0	0	0	0	0	0	0	0	0	0	0	0	0	0	0	0	0	0	0	0	0	0	0	0	0	0	0	0	0	0	37.562	344	2.0265e-16	0	0	0	0	0	0	0	0	0	0
MSMEG1522	MSMEG1522		>MSMEG1522 ribosomal protein S11 (rpsK) {Mycobacterium smegmatis MC2}	0	0	0	0	0	0	1	1	0	1	0	0	0	0	0	0	0	1	1	0	1	0	0	0	0	0	0	0	1	1	0	1	0	14.641	138	2.2076e-16	0	0	0	0	0	0	10.9	10.9	0	10.9
MSMEG3155	MSMEG3155		>MSMEG3155 band 7 protein {Mycobacterium smegmatis MC2}	0	0	0	0	0	0	0	0	0	0	0	0	0	0	0	0	0	0	0	0	0	0	0	0	0	0	0	0	0	0	0	0	0	43.982	408	2.8427e-16	0	0	0	0	0	0	0	0	0	0
MSMEG4485	MSMEG4485		>MSMEG4485 glycyl-tRNA synthetase (glyS) [6.1.1.14] {Mycobacterium smegmatis MC2}	0	0	0	0	0	0	0	0	0	0	0	0	0	0	0	0	0	0	0	0	0	0	0	0	0	0	0	0	0	0	0	0	0	52.378	461	4.2624e-16	0	0	0	0	0	0	0	0	0	0
MSMEG1937	MSMEG1937		>MSMEG1937 molybdopterin biosynthesis protein MoeB {Mycobacterium smegmatis MC2}	0	0	0	0	0	0	0	0	0	0	0	0	0	0	0	0	0	0	0	0	0	0	0	0	0	0	0	0	0	0	0	0	0	42.89	396	4.4816e-16	0	0	0	0	0	0	0	0	0	0
MSMEG1341	MSMEG1341		>MSMEG1341 MaoC family protein {Mycobacterium smegmatis MC2}	0	0	0	0	0	0	0	0	0	0	0	0	0	0	0	0	0	0	0	0	0	0	0	0	0	0	0	0	0	0	0	0	0	14.858	142	1.6527e-15	0	0	0	0	0	0	0	0	0	0
MSMEG2750	MSMEG2750		>MSMEG2750 iron-dependent repressor IdeR {Mycobacterium smegmatis MC2}	0	1	0	0	0	0	0	1	0	0	0	0	1	0	0	0	0	0	1	0	0	0	0	1	0	0	0	0	0	1	0	0	0	25.416	230	2.7722e-15	0	6.1	0	0	0	0	0	8.3	0	0
MSMEG5524	MSMEG5524		>MSMEG5524 succinyl-CoA synthetase, alpha subunit (sucD) [6.2.1.5] {Mycobacterium smegmatis MC2}	0	1	0	0	0	0	3	0	0	0	1	0	1	0	0	0	0	3	0	0	0	1	0	1	0	0	0	0	3	0	0	0	1	30.948	300	3.3804e-15	0	4.3	0	0	0	0	17.7	0	0	0
MSMEG3945	MSMEG3945		>MSMEG3945 universal stress protein family {Mycobacterium smegmatis MC2}	0	0	0	0	0	0	0	0	0	0	0	0	0	0	0	0	0	0	0	0	0	0	0	0	0	0	0	0	0	0	0	0	0	31.14	296	4.2203e-15	0	0	0	0	0	0	0	0	0	0
MSMEG4340	MSMEG4340		>MSMEG4340 NAD/mycothiol-dependent formaldehyde dehydrogenase [1.2.1.66] {Mycobacterium smegmatis MC2}	0	0	0	0	0	0	0	0	0	0	0	0	0	0	0	0	0	0	0	0	0	0	0	0	0	0	0	0	0	0	0	0	0	38.404	363	4.352e-15	0	0	0	0	0	0	0	0	0	0
MSMEG4396	MSMEG4396		>MSMEG4396 isochorismatase hydrolase {Mycobacterium smegmatis MC2}	0	2	0	0	0	0	0	0	0	0	0	0	2	0	0	0	0	0	0	0	0	0	0	2	0	0	0	0	0	0	0	0	0	30.301	272	7.817e-15	0	12.9	0	0	0	0	0	0	0	0
MSMEG3642	MSMEG3642		>MSMEG3642 glycine dehydrogenase (gcvP) [1.4.4.2] {Mycobacterium smegmatis MC2}	0	0	0	0	0	0	0	1	0	0	0	0	0	0	0	0	0	0	1	0	0	0	0	0	0	0	0	0	0	1	0	0	0	100.84	946	2.4733e-14	0	0	0	0	0	0	0	1.5	0	0
MSMEG0391	MSMEG0391		>MSMEG0391 Rmt3 protein {Mycobacterium smegmatis MC2}	0	0	0	0	0	0	0	1	0	0	0	0	0	0	0	0	0	0	1	0	0	0	0	0	0	0	0	0	0	1	0	0	0	33.006	296	3.0495e-14	0	0	0	0	0	0	0	5.1	0	0
MSMEG4934	MSMEG4934		>MSMEG4934 ATP:cob(I)alamin adenosyltransferase [2.5.1.17] {Mycobacterium smegmatis MC2}	0	0	0	0	0	0	0	0	0	0	0	0	0	0	0	0	0	0	0	0	0	0	0	0	0	0	0	0	0	0	0	0	0	22.369	204	5.7273e-14	0	0	0	0	0	0	0	0	0	0
MSMEG1131	MSMEG1131		>MSMEG1131 tryptophan-rich sensory protein {Mycobacterium smegmatis MC2}	0	0	0	0	0	0	0	0	0	0	0	0	0	0	0	0	0	0	0	0	0	0	0	0	0	0	0	0	0	0	0	0	0	17.323	161	5.9873e-14	0	0	0	0	0	0	0	0	0	0
MSMEG5541	MSMEG5541		>MSMEG5541 glucose-6-phosphate isomerase (pgi) [5.3.1.9] {Mycobacterium smegmatis MC2}	0	0	0	0	0	0	0	0	0	0	0	0	0	0	0	0	0	0	0	0	0	0	0	0	0	0	0	0	0	0	0	0	0	59.629	549	2.3034e-13	0	0	0	0	0	0	0	0	0	0
MSMEG4626	MSMEG4626		>MSMEG4626 ribonuclease, Rne/Rng family [3.1.4.-] {Mycobacterium smegmatis MC2}	0	0	0	0	0	0	0	0	0	0	0	0	0	0	0	0	0	0	0	0	0	0	0	0	0	0	0	0	0	0	0	0	0	112.76	1037	2.3288e-13	0	0	0	0	0	0	0	0	0	0
MSMEG5715	MSMEG5715		>MSMEG5715 conserved hypothetical protein {Mycobacterium smegmatis MC2}	0	0	0	0	0	0	0	0	0	0	0	0	0	0	0	0	0	0	0	0	0	0	0	0	0	0	0	0	0	0	0	0	0	36.682	330	2.625e-13	0	0	0	0	0	0	0	0	0	0
MSMEG5062	MSMEG5062		>MSMEG5062 conserved hypothetical protein {Mycobacterium smegmatis MC2}	0	0	0	0	0	0	0	0	0	0	0	0	0	0	0	0	0	0	0	0	0	0	0	0	0	0	0	0	0	0	0	0	0	18.273	170	3.016e-13	0	0	0	0	0	0	0	0	0	0
MSMEG2727	MSMEG2727		>MSMEG2727 glutamate binding protein {Mycobacterium smegmatis MC2}	0	0	0	0	0	0	1	1	1	0	0	0	0	0	0	0	0	1	1	1	0	0	0	0	0	0	0	0	1	1	1	0	0	31.309	294	6.503e-13	0	0	0	0	0	0	4.1	4.1	4.1	0
MSMEG5912	MSMEG5912		>MSMEG5912 succinic semialdehyde dehydrogenase {Mycobacterium smegmatis MC2}	0	0	0	0	0	0	0	0	0	0	0	0	0	0	0	0	0	0	0	0	0	0	0	0	0	0	0	0	0	0	0	0	0	54.991	517	6.5762e-13	0	0	0	0	0	0	0	0	0	0
MSMEG1525	MSMEG1525		>MSMEG1525 50S ribosomal protein L17 {Mycobacterium smegmatis MC2}	0	3	0	0	0	0	0	0	0	0	0	0	3	0	0	0	0	0	0	0	0	0	0	3	0	0	0	0	0	0	0	0	0	21.854	199	7.481e-13	15	26.6	0	0	0	0	0	0	0	0
MSMEG4185	MSMEG4185		>MSMEG4185 methionine synthase (metH) [2.1.1.13] {Mycobacterium smegmatis MC2}	0	0	0	0	0	0	0	0	0	0	1	0	0	0	0	0	0	0	0	0	0	1	0	0	0	0	0	0	0	0	0	0	1	137	1246	1.0942e-12	0	0	0	0	0	0	0	0	0	0
MSMEG6250	MSMEG6250		>MSMEG6250 glutamate--cysteine ligase [6.3.2.2] {Mycobacterium smegmatis MC2}	0	0	0	0	0	0	0	0	0	0	0	0	0	0	0	0	0	0	0	0	0	0	0	0	0	0	0	0	0	0	0	0	0	45.157	423	1.273e-12	0	0	0	0	0	0	0	0	0	0
MSMEG0372	MSMEG0372		>MSMEG0372 oxidoreductase, short chain dehydrogenase/reductase family {Mycobacterium smegmatis MC2}	0	1	0	0	0	0	0	0	0	0	0	0	1	0	0	0	0	0	0	0	0	0	0	1	0	0	0	0	0	0	0	0	0	46.498	450	1.5499e-12	0	3.8	0	0	0	0	0	0	0	0
MSMEG0121	MSMEG0121		>MSMEG0121 rhamnolipids biosynthesis 3-oxoacyl-[acyl-carrier-protein] reductase [1.1.1.100] {Mycobacterium smegmatis MC2}	0	0	0	0	0	0	0	0	0	0	0	0	0	0	0	0	0	0	0	0	0	0	0	0	0	0	0	0	0	0	0	0	0	26.312	257	1.6358e-12	0	0	0	0	0	0	0	0	0	0
MSMEG2412	MSMEG2412		>MSMEG2412 pyruvate carboxylase (pyc) [6.4.1.1] {Mycobacterium smegmatis MC2}	0	0	0	0	0	0	0	0	0	0	0	0	0	0	0	0	0	0	0	0	0	0	0	0	0	0	0	0	0	0	0	0	0	120.78	1127	2.338e-12	0	0	0	0	0	0	0	0	0	0
MSMEG4571	MSMEG4571		>MSMEG4571 ribosomal protein S20 (rpsT) {Mycobacterium smegmatis MC2}	0	1	0	0	0	0	0	0	0	0	0	0	1	0	0	0	0	0	0	0	0	0	0	1	0	0	0	0	0	0	0	0	0	9.5329	86	2.7727e-12	0	14	0	0	0	0	0	0	0	0
MSMEG5659	MSMEG5659		>MSMEG5659 ABC transporter, ATP-binding protein {Mycobacterium smegmatis MC2}	0	0	0	0	0	0	0	0	0	0	0	0	0	0	0	0	0	0	0	0	0	0	0	0	0	0	0	0	0	0	0	0	0	67.337	610	2.7772e-12	0	0	0	0	0	0	0	0	0	0
MSMEG1466	MSMEG1466		>MSMEG1466 ribosomal protein L24 (rplX) {Mycobacterium smegmatis MC2}	0	3	0	0	0	0	0	0	0	0	0	0	3	0	0	0	0	0	0	0	0	0	0	3	0	0	0	0	0	0	0	0	0	11.206	105	3.0284e-12	0	45.7	0	0	0	0	0	0	0	0
MSMEG2365	MSMEG2365		>MSMEG2365 glutamyl-tRNA(Gln) amidotransferase subunit A [6.3.5.-] {Mycobacterium smegmatis MC2}	0	0	0	0	0	0	0	0	0	0	0	0	0	0	0	0	0	0	0	0	0	0	0	0	0	0	0	0	0	0	0	0	0	51.272	494	3.1605e-12	0	0	0	0	0	0	0	0	0	0
MSMEG3645	MSMEG3645		>MSMEG3645 conserved hypothetical protein {Mycobacterium smegmatis MC2}	0	1	0	0	1	0	0	1	1	1	0	0	1	0	0	1	0	0	1	1	1	0	0	1	0	0	1	0	0	1	1	1	0	18.177	164	4.9142e-12	0	6.7	0	0	7.9	0	0	7.9	7.9	7.9
MSMEG6557	MSMEG6557		>MSMEG6557 dehydrogenase {Mycobacterium smegmatis MC2}	0	0	0	0	0	0	0	0	0	0	0	0	0	0	0	0	0	0	0	0	0	0	0	0	0	0	0	0	0	0	0	0	0	31.944	300	5.3438e-12	0	0	0	0	0	0	0	0	0	0
MSMEG4627	MSMEG4627		>MSMEG4627 nucleoside diphosphate kinase [2.7.4.6] {Mycobacterium smegmatis MC2}	0	0	0	0	0	0	0	1	0	0	0	0	0	0	0	0	0	0	1	0	0	0	0	0	0	0	0	0	0	1	0	0	0	14.916	139	5.8319e-12	0	0	0	0	0	0	0	16.5	0	0
MSMEG3169	MSMEG3169		>MSMEG3169 isoleucyl-tRNA synthetase (ileS) [6.1.1.5] {Mycobacterium smegmatis MC2}	0	0	0	0	0	0	0	0	0	0	0	0	0	0	0	0	0	0	0	0	0	0	0	0	0	0	0	0	0	0	0	0	0	117.32	1040	6.2232e-12	0	0	0	0	0	0	0	0	0	0
MSMEG0970	MSMEG0970		>MSMEG0970 phosphoglycerate mutase family protein {Mycobacterium smegmatis MC2}	0	0	0	0	0	0	0	1	0	0	0	0	0	0	0	0	0	0	1	0	0	0	0	0	0	0	0	0	0	1	0	0	0	24.169	220	8.3181e-12	0	0	0	0	0	0	0	8.6	0	0
MSMEG5832	MSMEG5832		>MSMEG5832 phosphoribosylformylglycinamidine synthase, PurS protein (purS) {Mycobacterium smegmatis MC2}	0	1	0	0	0	0	0	0	0	0	0	0	1	0	0	0	0	0	0	0	0	0	0	1	0	0	0	0	0	0	0	0	0	9.9982	92	2.2637e-11	0	18.5	0	0	0	0	0	0	0	0
MSMEG5798	MSMEG5798		>MSMEG5798 phosphoribosylformylglycinamidine cyclo-ligase (purM) [6.3.3.1] {Mycobacterium smegmatis MC2}	0	0	0	0	0	0	0	0	0	0	0	0	0	0	0	0	0	0	0	0	0	0	0	0	0	0	0	0	0	0	0	0	0	41.15	391	2.4812e-11	0	0	0	0	0	0	0	0	0	0
MSMEG3080	MSMEG3080		>MSMEG3080 conserved hypothetical protein {Mycobacterium smegmatis MC2}	0	0	0	1	0	0	0	1	0	0	0	0	0	0	1	0	0	0	1	0	0	0	0	0	0	1	0	0	0	1	0	0	0	37.431	354	2.5182e-11	0	0	0	2.5	0	0	0	3.1	0	0
MSMEG6895	MSMEG6895		>MSMEG6895 ribosomal protein S18 (rpsR) {Mycobacterium smegmatis MC2}	0	1	0	0	0	0	0	1	0	0	0	0	1	0	0	0	0	0	1	0	0	0	0	1	0	0	0	0	0	1	0	0	0	9.502	84	2.6871e-11	0	13.1	0	0	0	0	0	11.9	0	0
MSMEG5662	MSMEG5662		>MSMEG5662 DNA-binding response regulator PrrA (prrA) {Mycobacterium smegmatis MC2}	0	0	0	0	0	0	0	0	0	0	0	0	0	0	0	0	0	0	0	0	0	0	0	0	0	0	0	0	0	0	0	0	0	24.662	229	5.2867e-11	0	0	0	0	0	0	0	0	0	0
MSMEG6942	MSMEG6942		>MSMEG6942 membrane protein OxaA {Mycobacterium smegmatis MC2}	0	0	0	0	0	0	0	1	0	0	1	0	0	0	0	0	0	0	1	0	0	1	0	0	0	0	0	0	0	1	0	0	1	40.446	367	5.6568e-11	2.9	0	0	0	0	0	0	3.5	0	0
MSMEG0919	MSMEG0919		>MSMEG0919 heparin-binding hemagglutinin {Mycobacterium smegmatis MC2}	0	0	0	0	0	0	0	0	0	0	1	0	0	0	0	0	0	0	0	0	0	1	0	0	0	0	0	0	0	0	0	0	1	24.561	232	7.3627e-11	0	0	0	0	0	0	0	0	0	0
MSMEG3746	MSMEG3746		>MSMEG3746 CTP synthase (pyrG) [6.3.4.2] {Mycobacterium smegmatis MC2}	0	1	0	0	0	0	0	0	0	0	0	0	1	0	0	0	0	0	0	0	0	0	0	1	0	0	0	0	0	0	0	0	0	64.258	590	8.1577e-11	0	6.4	0	0	0	0	0	0	0	0
MSMEG3150	MSMEG3150		>MSMEG3150 3-oxoacyl-(acyl-carrier-protein) reductase (fabG) [1.1.1.100] {Mycobacterium smegmatis MC2}	0	0	0	0	0	0	0	0	0	0	0	0	0	0	0	0	0	0	0	0	0	0	0	0	0	0	0	0	0	0	0	0	0	28.001	267	9.5418e-11	0	0	0	0	0	0	0	0	0	0
MSMEG4671	MSMEG4671		>MSMEG4671 ATP-dependent Clp protease, ATP-binding subunit ClpX (clpX) {Mycobacterium smegmatis MC2}	0	0	0	0	0	0	0	0	0	0	0	0	0	0	0	0	0	0	0	0	0	0	0	0	0	0	0	0	0	0	0	0	0	46.675	426	1.4076e-10	0	0	0	0	0	0	0	0	0	0
MSMEG6195	MSMEG6195		>MSMEG6195 ion-transporting ATPase {Mycobacterium smegmatis MC2}	0	0	0	0	0	0	0	0	0	0	0	0	0	0	0	0	0	0	0	0	0	0	0	0	0	0	0	0	0	0	0	0	0	40.339	376	1.5255e-10	0	0	0	0	0	0	0	0	0	0
MSMEG4632	MSMEG4632		>MSMEG4632 saccharopine dehydrogenase [1.5.1.7] {Mycobacterium smegmatis MC2}	0	0	0	0	0	0	0	0	0	0	0	0	0	0	0	0	0	0	0	0	0	0	0	0	0	0	0	0	0	0	0	0	0	43.633	416	1.6268e-10	0	0	0	0	0	0	0	0	0	0
MSMEG0594	MSMEG0594		>MSMEG0594 iron-sulfur cluster binding protein {Mycobacterium smegmatis MC2}	0	1	0	0	0	0	0	0	0	0	0	0	1	0	0	0	0	0	0	0	0	0	0	1	0	0	0	0	0	0	0	0	0	53.026	489	1.7065e-10	0	3.1	0	0	0	0	0	0	0	0
MSMEG5790	MSMEG5790		>MSMEG5790 SseC protein {Mycobacterium smegmatis MC2}	0	2	0	0	0	0	1	1	0	0	0	0	2	0	0	0	0	1	1	0	0	0	0	2	0	0	0	0	1	1	0	0	0	10.049	100	1.8946e-10	0	45	0	0	0	0	11	11	0	0
MSMEG4497	MSMEG4497		>MSMEG4497 PhoH family protein {Mycobacterium smegmatis MC2}	0	0	0	0	0	0	0	0	0	0	0	0	0	0	0	0	0	0	0	0	0	0	0	0	0	0	0	0	0	0	0	0	0	37.52	348	2.1819e-10	0	0	0	0	0	0	0	0	0	0
MSMEG2595	MSMEG2595		>MSMEG2595 gamma-glutamylisopropylamide synthetase {Mycobacterium smegmatis MC2}	0	0	0	0	0	0	1	1	1	0	0	0	0	0	0	0	0	1	1	1	0	0	0	0	0	0	0	0	1	1	1	0	0	50.428	457	2.2947e-10	0	0	0	0	0	0	3.1	3.1	3.1	0
MSMEG2430	MSMEG2430		>MSMEG2430 signal recognition particle protein (ffh) {Mycobacterium smegmatis MC2}	0	0	0	0	0	0	0	0	0	0	0	0	0	0	0	0	0	0	0	0	0	0	0	0	0	0	0	0	0	0	0	0	0	54.765	522	2.4092e-10	0	0	0	0	0	0	0	0	0	0
MSMEG1440	MSMEG1440		>MSMEG1440 ribosomal protein S19 (rpsS) {Mycobacterium smegmatis MC2}	1	1	0	0	0	0	0	0	0	0	0	1	1	0	0	0	0	0	0	0	0	0	1	1	0	0	0	0	0	0	0	0	0	10.773	93	2.5724e-10	0	15.1	0	0	0	0	0	0	0	0
MSMEG1874	MSMEG1874		>MSMEG1874 DNA-binding response regulator MtrA (mtrA) {Mycobacterium smegmatis MC2}	0	0	0	0	0	0	0	0	0	0	0	0	0	0	0	0	0	0	0	0	0	0	0	0	0	0	0	0	0	0	0	0	0	25.318	228	4.053e-10	0	0	0	0	0	0	0	0	0	0
MSMEG5258	MSMEG5258		>MSMEG5258 steroid delta-isomerase [5.3.3.1] {Mycobacterium smegmatis MC2}	0	0	0	0	2	0	0	0	0	0	0	0	0	0	0	2	0	0	0	0	0	0	0	0	0	0	2	0	0	0	0	0	0	13.252	124	4.2545e-10	0	0	0	0	16.9	0	0	0	0	0
MSMEG4313	MSMEG4313		>MSMEG4313 glyoxalase/bleomycin resistance protein/dioxygenase {Mycobacterium smegmatis MC2}	0	1	0	0	0	0	0	2	0	0	1	0	1	0	0	0	0	0	2	0	0	1	0	1	0	0	0	0	0	2	0	0	1	14.925	138	4.6839e-10	0	8.7	0	0	0	0	0	25.4	0	0
MSMEG5872	MSMEG5872		>MSMEG5872 DNA-binding response regulator PhoP (phoP) {Mycobacterium smegmatis MC2}	0	0	0	0	0	0	0	0	0	0	0	0	0	0	0	0	0	0	0	0	0	0	0	0	0	0	0	0	0	0	0	0	0	26.632	239	6.8585e-10	0	0	0	0	0	0	0	0	0	0
MSMEG0903	MSMEG0903		>MSMEG0903 dihydrolipoamide dehydrogenase (lpdA) [1.8.1.4] {Mycobacterium smegmatis MC2}	0	0	0	0	0	0	1	0	0	0	0	0	0	0	0	0	0	1	0	0	0	0	0	0	0	0	0	0	1	0	0	0	0	49.469	464	9.7334e-10	0	0	0	0	0	0	5.6	0	0	0
MSMEG4932	MSMEG4932		>MSMEG4932 UDP-N-acetylglucosamine 1-carboxyvinyltransferase (murA) [2.5.1.7] {Mycobacterium smegmatis MC2}	0	0	0	0	0	0	0	0	0	0	0	0	0	0	0	0	0	0	0	0	0	0	0	0	0	0	0	0	0	0	0	0	0	43.997	418	1.1187e-09	0	0	0	0	0	0	0	0	0	0
MSMEG5244	MSMEG5244		>MSMEG5244 two component transcriptional regulatory protein devr {Mycobacterium smegmatis MC2}	0	1	0	0	0	0	0	0	0	0	0	0	1	0	0	0	0	0	0	0	0	0	0	1	0	0	0	0	0	0	0	0	0	22.925	211	1.6731e-09	0	12.8	0	0	0	0	0	0	0	0
MSMEG2337;MSMEG1057	MSMEG2337;MSMEG1057		>MSMEG2337 isopentenyl-diphosphate delta-isomerase, type 2 (fni) [5.3.3.2] {Mycobacterium smegmatis MC2};>MSMEG1057 isopentenyl-diphosphate delta-isomerase, type 2 (fni) [5.3.3.2] {Mycobacterium smegmatis MC2}	0	0	0	0	0	0	0	0	0	0	0	0	0	0	0	0	0	0	0	0	0	0	0	0	0	0	0	0	0	0	0	0	0	35.299	332	2.3851e-09	0	0	0	0	0	0	0	0	0	0
MSMEG0537	MSMEG0537		>MSMEG0537 conserved hypothetical protein {Mycobacterium smegmatis MC2}	0	0	0	1	0	0	1	1	0	0	0	0	0	0	1	0	0	1	1	0	0	0	0	0	0	1	0	0	1	1	0	0	0	16.722	142	3.8655e-09	0	0	0	10.6	0	0	10.6	10.6	0	0
MSMEG3667	MSMEG3667		>MSMEG3667 para-nitrobenzyl esterase [3.1.1.-] {Mycobacterium smegmatis MC2}	0	0	0	0	0	0	0	0	0	0	0	0	0	0	0	0	0	0	0	0	0	0	0	0	0	0	0	0	0	0	0	0	0	56.504	520	4.8558e-09	0	0	0	0	0	0	0	0	0	0
MSMEG5100	MSMEG5100		>MSMEG5100 pyruvate ferredoxin/flavodoxin oxidoreductase family protein {Mycobacterium smegmatis MC2}	0	0	0	0	0	0	0	0	0	0	0	0	0	0	0	0	0	0	0	0	0	0	0	0	0	0	0	0	0	0	0	0	0	125.02	1161	7.8023e-09	0	0	0	0	0	0	0	0	0	0
MSMEG4916	MSMEG4916		>MSMEG4916 alpha-amylase family protein [3.2.1.-] {Mycobacterium smegmatis MC2}	0	0	0	0	0	0	0	0	1	0	0	0	0	0	0	0	0	0	0	1	0	0	0	0	0	0	0	0	0	0	1	0	0	78.042	697	1.0448e-08	0	0	0	0	0	0	0	0	2.7	0
MSMEG5779	MSMEG5779		>MSMEG5779 phosphate ABC transporter, ATP-binding protein (pstB) [3.6.3.27] {Mycobacterium smegmatis MC2}	0	0	0	0	0	0	0	0	0	0	0	0	0	0	0	0	0	0	0	0	0	0	0	0	0	0	0	0	0	0	0	0	0	28.101	258	1.2281e-08	0	0	0	0	0	0	0	0	0	0
MSMEG1849	MSMEG1849		>MSMEG1849 selenocysteine-specific translation elongation factor (selB) {Mycobacterium smegmatis MC2}	0	0	0	0	0	0	0	0	0	0	0	0	0	0	0	0	0	0	0	0	0	0	0	0	0	0	0	0	0	0	0	0	0	61.119	570	1.7269e-08	0	0	0	0	0	0	0	0	0	0
MSMEG5199	MSMEG5199		>MSMEG5199 putative acyl-CoA dehydrogenase {Mycobacterium smegmatis MC2}	0	0	0	0	1	0	0	1	0	0	0	0	0	0	0	1	0	0	1	0	0	0	0	0	0	0	1	0	0	1	0	0	0	39.839	385	1.7922e-08	0	0	0	0	3.4	0	0	4.7	0	0
MSMEG3948	MSMEG3948		>MSMEG3948 acyltransferase, ws/dgat/mgat subfamily {Mycobacterium smegmatis MC2}	0	0	0	0	0	0	0	0	0	0	0	0	0	0	0	0	0	0	0	0	0	0	0	0	0	0	0	0	0	0	0	0	0	52.999	487	1.8325e-08	0	0	0	0	0	0	0	0	0	0
MSMEG3200	MSMEG3200		>MSMEG3200 L-aspartate oxidase (nadB) [1.4.3.16] {Mycobacterium smegmatis MC2}	0	1	0	0	0	0	0	0	0	0	0	0	1	0	0	0	0	0	0	0	0	0	0	1	0	0	0	0	0	0	0	0	0	58.296	567	2.1232e-08	0	2.3	0	0	0	0	0	0	0	0
MSMEG2383	MSMEG2383		>MSMEG2383 glutamyl-tRNA synthetase (gltX) [6.1.1.17] {Mycobacterium smegmatis MC2}	0	0	0	0	0	0	0	0	0	0	0	0	0	0	0	0	0	0	0	0	0	0	0	0	0	0	0	0	0	0	0	0	0	54.018	486	2.3174e-08	0	0	0	0	0	0	0	0	0	0
MSMEG2440	MSMEG2440		>MSMEG2440 ribosomal protein L19 (rplS) {Mycobacterium smegmatis MC2}	0	0	0	0	0	0	0	0	0	0	0	0	0	0	0	0	0	0	0	0	0	0	0	0	0	0	0	0	0	0	0	0	0	18.262	163	2.4433e-08	0	0	0	0	0	0	0	0	0	0
MSMEG1598	MSMEG1598		>MSMEG1598 conserved hypothetical protein {Mycobacterium smegmatis MC2}	0	0	0	0	0	0	0	0	0	0	0	0	0	0	0	0	0	0	0	0	0	0	0	0	0	0	0	0	0	0	0	0	0	28.084	268	2.591e-08	0	0	0	0	0	0	0	0	0	0
MSMEG2545	MSMEG2545		>MSMEG2545 radical SAM enzyme, Cfr family {Mycobacterium smegmatis MC2}	0	0	0	0	0	0	0	0	0	0	0	0	0	0	0	0	0	0	0	0	0	0	0	0	0	0	0	0	0	0	0	0	0	40.389	372	3.3618e-08	0	0	0	0	0	0	0	0	0	0
MSMEG4222	MSMEG4222		>MSMEG4222 cell division protein FtsZ (ftsZ) {Mycobacterium smegmatis MC2}	0	0	0	0	0	0	0	0	0	0	0	0	0	0	0	0	0	0	0	0	0	0	0	0	0	0	0	0	0	0	0	0	0	39.134	385	3.4046e-08	0	0	0	0	0	0	0	0	0	0
MSMEG1927	MSMEG1927		>MSMEG1927 cobyrinic Acid a,c-diamide synthase {Mycobacterium smegmatis MC2}	0	1	0	0	0	0	0	0	0	0	0	0	1	0	0	0	0	0	0	0	0	0	0	1	0	0	0	0	0	0	0	0	0	28.345	265	3.4168e-08	0	5.3	0	0	0	0	0	0	0	0
MSMEG3704	MSMEG3704		>MSMEG3704 3-alpha-hydroxysteroid dehydrogenase {Mycobacterium smegmatis MC2}	0	0	0	0	0	0	0	0	0	0	0	0	0	0	0	0	0	0	0	0	0	0	0	0	0	0	0	0	0	0	0	0	0	31.403	300	4.5532e-08	0	0	0	0	0	0	0	0	0	0
MSMEG3602	MSMEG3602		>MSMEG3602 ribose transport ATP-binding protein RbsA [3.6.3.17] {Mycobacterium smegmatis MC2}	0	0	0	0	0	0	0	0	0	0	0	0	0	0	0	0	0	0	0	0	0	0	0	0	0	0	0	0	0	0	0	0	0	54.726	512	5.5216e-08	0	0	0	0	0	0	0	0	0	0
MSMEG6484	MSMEG6484		>MSMEG6484 glycosyl transferase {Mycobacterium smegmatis MC2}	0	0	0	0	0	0	0	0	0	0	0	0	0	0	0	0	0	0	0	0	0	0	0	0	0	0	0	0	0	0	0	0	0	44.805	413	6.4638e-08	0	0	0	0	0	0	0	0	0	0
MSMEG6806	MSMEG6806		>MSMEG6806 excinuclease ABC, A subunit (uvrA) {Mycobacterium smegmatis MC2}	0	0	0	0	0	0	0	0	0	0	0	0	0	0	0	0	0	0	0	0	0	0	0	0	0	0	0	0	0	0	0	0	0	90.203	843	7.2941e-08	0	0	0	0	0	0	0	0	0	0
MSMEG3148	MSMEG3148		>MSMEG3148 conserved hypothetical protein {Mycobacterium smegmatis MC2}	0	0	0	0	0	0	0	0	0	0	0	0	0	0	0	0	0	0	0	0	0	0	0	0	0	0	0	0	0	0	0	0	0	34.625	315	8.9502e-08	0	0	0	0	0	0	0	0	0	0
MSMEG3255	MSMEG3255		>MSMEG3255 DoxX subfamily, putative {Mycobacterium smegmatis MC2}	0	0	0	0	0	0	0	0	0	0	0	0	0	0	0	0	0	0	0	0	0	0	0	0	0	0	0	0	0	0	0	0	0	30.33	291	9.6504e-08	0	0	0	0	0	0	0	0	0	0
MSMEG3689	MSMEG3689		>MSMEG3689 sodium:solute symporter {Mycobacterium smegmatis MC2}	1	0	0	0	0	0	0	0	0	0	0	1	0	0	0	0	0	0	0	0	0	0	1	0	0	0	0	0	0	0	0	0	0	61.275	574	1.3798e-07	0	0	0	0	0	0	0	0	0	0
MSMEG2416	MSMEG2416		>MSMEG2416 conserved hypothetical protein {Mycobacterium smegmatis MC2}	0	0	0	0	0	0	0	1	0	0	0	0	0	0	0	0	0	0	1	0	0	0	0	0	0	0	0	0	0	1	0	0	0	26.813	245	1.5501e-07	0	0	0	0	0	0	0	6.5	0	0
MSMEG3465	MSMEG3465		>MSMEG3465 acyl-CoA synthase {Mycobacterium smegmatis MC2}	1	0	0	0	0	0	0	1	0	0	1	1	0	0	0	0	0	0	1	0	0	1	1	0	0	0	0	0	0	1	0	0	1	65.801	619	2.1497e-07	0	0	0	0	0	0	0	1.9	0	0
MSMEG6366	MSMEG6366		>MSMEG6366 O-antigen export system, ATP-binding protein {Mycobacterium smegmatis MC2}	0	1	0	2	0	0	1	1	0	1	0	0	1	0	2	0	0	1	1	0	1	0	0	1	0	2	0	0	1	1	0	1	0	29.41	269	2.5669e-07	0	7.1	0	11.5	0	0	7.1	7.1	0	7.1
MSMEG5277	MSMEG5277		>MSMEG5277 probable enoyl-CoA hydratase [4.2.1.17] {Mycobacterium smegmatis MC2}	0	0	0	0	0	0	0	0	0	0	0	0	0	0	0	0	0	0	0	0	0	0	0	0	0	0	0	0	0	0	0	0	0	27.353	258	3.3085e-07	0	0	0	0	0	0	0	0	0	0
MSMEG2940	MSMEG2940		>MSMEG2940 conserved hypothetical protein {Mycobacterium smegmatis MC2}	0	1	0	0	0	0	0	0	0	0	0	0	1	0	0	0	0	0	0	0	0	0	0	1	0	0	0	0	0	0	0	0	0	26.765	251	3.4002e-07	0	7.2	0	0	0	0	0	0	0	0
MSMEG5055	MSMEG5055		>MSMEG5055 NAD-dependent malic enzyme [1.1.1.38] {Mycobacterium smegmatis MC2}	0	1	0	0	0	0	0	0	0	0	0	0	1	0	0	0	0	0	0	0	0	0	0	1	0	0	0	0	0	0	0	0	0	40.801	395	3.4404e-07	0	6.6	0	0	0	0	0	0	0	0
MSMEG6079	MSMEG6079		>MSMEG6079 DNA repair protein RadA (radA) {Mycobacterium smegmatis MC2}	0	0	0	0	0	0	0	0	0	0	0	0	0	0	0	0	0	0	0	0	0	0	0	0	0	0	0	0	0	0	0	0	0	48.332	466	3.5414e-07	11.4	0	0	0	0	0	0	0	0	0
MSMEG6159	MSMEG6159		>MSMEG6159 conserved domain protein {Mycobacterium smegmatis MC2}	0	1	0	0	0	0	0	0	0	0	0	0	1	0	0	0	0	0	0	0	0	0	0	1	0	0	0	0	0	0	0	0	0	7.3471	67	4.4364e-07	0	40.3	0	0	0	0	0	0	0	0
MSMEG6407	MSMEG6407		>MSMEG6407 Cof-like hydrolase {Mycobacterium smegmatis MC2}	0	0	0	0	0	0	0	0	0	0	0	0	0	0	0	0	0	0	0	0	0	0	0	0	0	0	0	0	0	0	0	0	0	28.288	274	5.2359e-07	0	0	0	0	0	0	0	0	0	0
MSMEG6202	MSMEG6202		>MSMEG6202 secreted protein {Mycobacterium smegmatis MC2}	0	0	0	0	0	0	0	0	0	0	0	0	0	0	0	0	0	0	0	0	0	0	0	0	0	0	0	0	0	0	0	0	0	35.003	328	5.6785e-07	0	0	0	0	0	0	0	0	0	0
MSMEG0229	MSMEG0229		>MSMEG0229 dihydroxy-acid dehydratase (ilvD) [4.2.1.9] {Mycobacterium smegmatis MC2}	0	0	0	0	0	0	0	2	0	0	0	0	0	0	0	0	0	0	2	0	0	0	0	0	0	0	0	0	0	2	0	0	0	61.644	587	7.1532e-07	0	0	0	0	0	0	0	4.1	0	0
MSMEG0234	MSMEG0234		>MSMEG0234 metallopeptidase {Mycobacterium smegmatis MC2}	0	0	0	0	0	0	0	1	0	0	0	0	0	0	0	0	0	0	1	0	0	0	0	0	0	0	0	0	0	1	0	0	0	74.129	666	7.4936e-07	0	0	0	0	0	0	0	1.7	0	0
MSMEG2310;MSMEG1030	MSMEG2310;MSMEG1030		>MSMEG2310 monooxygenase {Mycobacterium smegmatis MC2};>MSMEG1030 monooxygenase {Mycobacterium smegmatis MC2}	0	0	0	0	0	0	0	1	0	0	0	0	0	0	0	0	0	0	1	0	0	0	0	0	0	0	0	0	0	1	0	0	0	56.177	499	1.0829e-06	0	0	0	0	0	0	0	1.8	0	0
MSMEG6575	MSMEG6575		>MSMEG6575 beta-lactamase {Mycobacterium smegmatis MC2}	0	0	0	0	0	0	0	0	0	0	0	0	0	0	0	0	0	0	0	0	0	0	0	0	0	0	0	0	0	0	0	0	0	44.632	409	1.4552e-06	0	0	0	0	0	0	0	0	0	0
MSMEG2782	MSMEG2782		>MSMEG2782 conserved hypothetical protein {Mycobacterium smegmatis MC2}	0	0	0	0	0	0	0	0	0	0	0	0	0	0	0	0	0	0	0	0	0	0	0	0	0	0	0	0	0	0	0	0	0	24.118	212	1.5711e-06	0	0	0	0	0	0	0	0	0	0
MSMEG4192	MSMEG4192		>MSMEG4192 conserved hypothetical protein {Mycobacterium smegmatis MC2}	0	0	0	0	0	0	1	0	0	0	1	0	0	0	0	0	0	1	0	0	0	1	0	0	0	0	0	0	1	0	0	0	1	21.553	199	2.2202e-06	0	0	0	0	0	0	13.6	0	0	0
MSMEG3085	MSMEG3085		>MSMEG3085 phosphoglycerate kinase (pgk) [2.7.2.3] {Mycobacterium smegmatis MC2}	0	1	0	0	0	0	1	0	0	0	1	0	1	0	0	0	0	1	0	0	0	1	0	1	0	0	0	0	1	0	0	0	1	42.094	408	2.2525e-06	0	5.1	0	0	0	0	4.9	0	0	0
MSMEG1438	MSMEG1438		>MSMEG1438 ribosomal protein L23 (rplW) {Mycobacterium smegmatis MC2}	0	1	0	0	0	0	0	2	0	0	3	0	1	0	0	0	0	0	2	0	0	3	0	1	0	0	0	0	0	2	0	0	3	11.028	100	2.2907e-06	8.6	15	0	0	0	0	0	26	0	0
MSMEG1073	MSMEG1073		>MSMEG1073 oxidoreductase, short-chain dehydrogenase/reductase family {Mycobacterium smegmatis MC2}	0	0	0	0	0	0	0	0	0	0	0	0	0	0	0	0	0	0	0	0	0	0	0	0	0	0	0	0	0	0	0	0	0	32.474	304	2.3547e-06	0	0	0	0	0	0	0	0	0	0
MSMEG5136	MSMEG5136		>MSMEG5136 helix-turn-helix motif {Mycobacterium smegmatis MC2}	0	2	0	0	0	0	0	1	0	0	0	0	2	0	0	0	0	0	1	0	0	0	0	2	0	0	0	0	0	1	0	0	0	16.674	150	3.0331e-06	0	21.3	0	0	0	0	0	11.3	0	0
MSMEG1350	MSMEG1350		>MSMEG1350 cyclopropane-fatty-acyl-phospholipid synthase 1 [2.1.1.79] {Mycobacterium smegmatis MC2}	0	0	0	0	0	0	0	0	0	0	0	0	0	0	0	0	0	0	0	0	0	0	0	0	0	0	0	0	0	0	0	0	0	32.591	286	3.6104e-06	0	0	0	0	0	0	0	0	0	0
MSMEG5086	MSMEG5086		>MSMEG5086 very-long-chain acyl-CoA synthetase [6.2.1.- 6.2.1.3] {Mycobacterium smegmatis MC2}	0	0	0	0	0	0	0	0	0	0	0	0	0	0	0	0	0	0	0	0	0	0	0	0	0	0	0	0	0	0	0	0	0	63.834	592	3.6163e-06	0	0	0	0	0	0	0	0	0	0
MSMEG2999	MSMEG2999		>MSMEG2999 conserved protein {Mycobacterium smegmatis MC2}	0	0	0	0	0	0	0	0	0	0	0	0	0	0	0	0	0	0	0	0	0	0	0	0	0	0	0	0	0	0	0	0	0	61.368	554	5.0765e-06	0	0	0	0	0	0	0	0	0	0
MSMEG4214	MSMEG4214		>MSMEG4214 glutamine amidotransferase {Mycobacterium smegmatis MC2}	0	0	0	0	0	0	1	0	0	0	0	0	0	0	0	0	0	1	0	0	0	0	0	0	0	0	0	0	1	0	0	0	0	26.334	240	5.7171e-06	0	0	0	0	0	0	10.4	0	0	0
MSMEG6941	MSMEG6941		>MSMEG6941 R3H domain-containing protein {Mycobacterium smegmatis MC2}	0	1	0	0	0	0	0	1	0	0	1	0	1	0	0	0	0	0	1	0	0	1	0	1	0	0	0	0	0	1	0	0	1	20.141	183	5.8053e-06	0	6	0	0	0	0	0	6	0	0
MSMEG3940	MSMEG3940		>MSMEG3940 universal stress protein family {Mycobacterium smegmatis MC2}	0	0	0	0	0	0	0	0	0	0	0	0	0	0	0	0	0	0	0	0	0	0	0	0	0	0	0	0	0	0	0	0	0	37.013	343	6.2364e-06	0	0	0	0	0	0	0	0	0	0
MSMEG0389	MSMEG0389		>MSMEG0389 hypothetical glycosyl transferase [2.-.-.-] {Mycobacterium smegmatis MC2}	0	0	0	0	0	0	0	0	0	0	0	0	0	0	0	0	0	0	0	0	0	0	0	0	0	0	0	0	0	0	0	0	0	46.534	422	6.7802e-06	0	0	0	0	0	0	0	0	0	0
MSMEG1655	MSMEG1655		>MSMEG1655 hydrolase, alpha/beta fold family, putative {Mycobacterium smegmatis MC2}	0	0	0	0	0	0	0	0	0	0	0	0	0	0	0	0	0	0	0	0	0	0	0	0	0	0	0	0	0	0	0	0	0	30.897	279	7.1671e-06	0	0	0	0	0	0	0	0	0	0
MSMEG1153	MSMEG1153		>MSMEG1153 FAD dependent oxidoreductase {Mycobacterium smegmatis MC2}	0	1	0	1	0	0	0	0	0	0	0	0	1	0	1	0	0	0	0	0	0	0	0	1	0	1	0	0	0	0	0	0	0	51.039	466	7.2028e-06	0	1.9	0	1.9	0	0	0	0	0	0
MSMEG4321	MSMEG4321		>MSMEG4321 conserved hypothetical protein {Mycobacterium smegmatis MC2}	0	1	0	0	0	1	0	0	0	0	0	0	1	0	0	0	1	0	0	0	0	0	0	1	0	0	0	1	0	0	0	0	0	15.628	145	9.5639e-06	13.1	13.8	0	0	0	9.7	0	0	0	0
MSMEG0422	MSMEG0422		>MSMEG0422 transferase {Mycobacterium smegmatis MC2}	0	0	0	0	0	0	0	0	0	0	0	0	0	0	0	0	0	0	0	0	0	0	0	0	0	0	0	0	0	0	0	0	0	26.693	255	1.1031e-05	0	0	0	0	0	0	0	0	0	0
MSMEG3119	MSMEG3119		>MSMEG3119 ABC transporter, ATP-binding subunit {Mycobacterium smegmatis MC2}	0	0	0	0	0	0	0	0	0	0	0	0	0	0	0	0	0	0	0	0	0	0	0	0	0	0	0	0	0	0	0	0	0	34.494	322	1.5472e-05	0	0	0	0	0	0	0	0	0	0
MSMEG6906	MSMEG6906		>MSMEG6906 putative hydrolase {Mycobacterium smegmatis MC2}	0	0	0	0	0	0	0	0	0	0	0	0	0	0	0	0	0	0	0	0	0	0	0	0	0	0	0	0	0	0	0	0	0	33.317	304	1.5474e-05	0	0	0	0	0	0	0	0	0	0
MSMEG0371	MSMEG0371		>MSMEG0371 MaoC like domain protein {Mycobacterium smegmatis MC2}	0	0	0	0	0	0	1	0	0	0	0	0	0	0	0	0	0	1	0	0	0	0	0	0	0	0	0	0	1	0	0	0	0	29.351	271	1.7988e-05	0	0	0	0	0	0	8.9	0	0	0
MSMEG2745	MSMEG2745		>MSMEG2745 hydrolase {Mycobacterium smegmatis MC2}	0	0	0	0	0	0	0	0	0	0	0	0	0	0	0	0	0	0	0	0	0	0	0	0	0	0	0	0	0	0	0	0	0	32.255	300	1.9526e-05	0	0	0	0	0	0	0	0	0	0
MSMEG6697;MSMEG6462;MSMEG6161;MSMEG6155;MSMEG6148;MSMEG5378;MSMEG5094;MSMEG4945;MSMEG4926;MSMEG4790;MSMEG4403;MSMEG3697;MSMEG3166;MSMEG2828;MSMEG2339;MSMEG2283;MSMEG2003;MSMEG1404;MSMEG1258;MSMEG1059;MSMEG1003;MSMEG0802;MSMEG0397;MSMEG0202	MSMEG6697;MSMEG6462;MSMEG6161;MSMEG6155;MSMEG6148;MSMEG5378;MSMEG5094;MSMEG4945;MSMEG4926;MSMEG4790;MSMEG4403;MSMEG3697;MSMEG3166;MSMEG2828;MSMEG2339;MSMEG2283;MSMEG2003;MSMEG1404;MSMEG1258;MSMEG1059;MSMEG1003;MSMEG0802;MSMEG0397;MSMEG0202		>MSMEG6697 IS1096, tnpA protein {Mycobacterium smegmatis MC2};>MSMEG6462 IS1096, tnpA protein {Mycobacterium smegmatis MC2};>MSMEG6161 IS1096, tnpA protein {Mycobacterium smegmatis MC2};>MSMEG6155 IS1096, tnpA protein {Mycobacterium smegmatis MC2};>MSMEG61	0	1	1	1	1	1	1	1	1	1	1	0	1	1	1	1	1	1	1	1	1	1	0	1	1	1	1	1	1	1	1	1	1	48.862	440	2.0216e-05	0	2.5	2.5	2.5	2.5	2.5	2.5	2.5	2.5	2.5
MSMEG0110	MSMEG0110		>MSMEG0110 NAD(P) transhydrogenase, alpha subunit (pntA) [1.6.1.1] {Mycobacterium smegmatis MC2}	0	0	0	0	0	0	0	0	0	0	0	0	0	0	0	0	0	0	0	0	0	0	0	0	0	0	0	0	0	0	0	0	0	52.706	513	2.3553e-05	0	0	0	0	0	0	0	0	0	0
MSMEG5239	MSMEG5239		>MSMEG5239 fructose-1,6-bisphosphatase, class II (glpX) [3.1.3.11] {Mycobacterium smegmatis MC2}	0	0	0	0	0	0	1	1	0	0	0	0	0	0	0	0	0	1	1	0	0	0	0	0	0	0	0	0	1	1	0	0	0	35.866	342	2.4296e-05	0	0	0	0	0	0	6.7	6.7	0	0
MSMEG0062	MSMEG0062		>MSMEG0062 ftsk/spoiiie family protein {Mycobacterium smegmatis MC2}	0	0	0	0	0	0	0	0	0	0	0	0	0	0	0	0	0	0	0	0	0	0	0	0	0	0	0	0	0	0	0	0	0	65.056	593	2.5824e-05	0	0	0	0	0	0	0	0	0	0
MSMEG1947	MSMEG1947		>MSMEG1947 conserved hypothetical protein {Mycobacterium smegmatis MC2}	0	1	0	0	0	0	0	0	0	0	0	0	1	0	0	0	0	0	0	0	0	0	0	1	0	0	0	0	0	0	0	0	0	9.0232	85	3.0853e-05	0	15.3	0	0	0	0	0	0	0	0
MSMEG4236	MSMEG4236		>MSMEG4236 mraZ protein (mraZ) {Mycobacterium smegmatis MC2}	0	0	0	0	0	0	0	0	0	0	0	0	0	0	0	0	0	0	0	0	0	0	0	0	0	0	0	0	0	0	0	0	0	16.1	143	3.7204e-05	0	0	0	0	0	0	0	0	0	0
MSMEG0625	MSMEG0625		>MSMEG0625 conserved hypothetical protein {Mycobacterium smegmatis MC2}	0	0	0	0	0	0	0	0	0	0	0	0	0	0	0	0	0	0	0	0	0	0	0	0	0	0	0	0	0	0	0	0	0	44.841	399	4.0684e-05	0	0	0	0	0	0	0	0	0	0
MSMEG3770	MSMEG3770		>MSMEG3770 argininosuccinate synthase (argG) [6.3.4.5] {Mycobacterium smegmatis MC2}	0	0	0	0	0	0	1	0	0	0	0	0	0	0	0	0	0	1	0	0	0	0	0	0	0	0	0	0	1	0	0	0	0	43.968	399	4.6003e-05	0	0	0	0	0	0	4.8	0	0	0
MSMEG6413	MSMEG6413		>MSMEG6413 seryl-tRNA synthetase (serS) [6.1.1.11] {Mycobacterium smegmatis MC2}	0	0	0	0	0	0	0	0	0	0	0	0	0	0	0	0	0	0	0	0	0	0	0	0	0	0	0	0	0	0	0	0	0	45.514	417	4.8212e-05	0	0	0	0	0	0	0	0	0	0
MSMEG5048	MSMEG5048		>MSMEG5048 conserved hypothetical protein {Mycobacterium smegmatis MC2}	0	0	0	0	0	0	0	1	0	0	0	0	0	0	0	0	0	0	1	0	0	0	0	0	0	0	0	0	0	1	0	0	0	26.261	253	4.8642e-05	0	0	0	0	0	0	0	5.5	0	0
MSMEG0550	MSMEG0550		>MSMEG0550 sulfonate binding protein {Mycobacterium smegmatis MC2}	0	0	0	0	0	0	1	0	0	0	0	0	0	0	0	0	0	1	0	0	0	0	0	0	0	0	0	0	1	0	0	0	0	34.503	322	5.1394e-05	0	0	0	0	0	0	4.3	0	0	0
MSMEG6142	MSMEG6142		>MSMEG6142 nucleoside-diphosphate-sugar epimerase {Mycobacterium smegmatis MC2}	0	0	0	0	0	0	0	0	0	0	0	0	0	0	0	0	0	0	0	0	0	0	0	0	0	0	0	0	0	0	0	0	0	35.274	331	5.6789e-05	0	0	0	0	0	0	0	0	0	0
MSMEG3808	MSMEG3808		>MSMEG3808 excinuclease ABC, A subunit (uvrA) {Mycobacterium smegmatis MC2}	0	0	0	0	0	0	0	0	1	0	0	0	0	0	0	0	0	0	0	1	0	0	0	0	0	0	0	0	0	0	1	0	0	108.99	991	5.868e-05	0	0	0	0	0	0	0	0	1.2	0
MSMEG4625	MSMEG4625		>MSMEG4625 ribosomal protein L21 (rplU) {Mycobacterium smegmatis MC2}	0	0	0	0	0	0	1	0	0	0	0	0	0	0	0	0	0	1	0	0	0	0	0	0	0	0	0	0	1	0	0	0	0	15.408	142	8.7861e-05	0	0	0	0	0	0	17.6	0	0	0
MSMEG6193	MSMEG6193		>MSMEG6193 anion-transporting ATPase {Mycobacterium smegmatis MC2}	0	0	0	0	0	0	0	0	0	0	0	0	0	0	0	0	0	0	0	0	0	0	0	0	0	0	0	0	0	0	0	0	0	36.835	344	9.9528e-05	0	0	0	0	0	0	0	0	0	0
MSMEG2937	MSMEG2937		>MSMEG2937 pyridoxine biosynthesis protein {Mycobacterium smegmatis MC2}	0	1	0	0	0	0	0	1	0	0	0	0	1	0	0	0	0	0	1	0	0	0	0	1	0	0	0	0	0	1	0	0	0	32.102	303	9.9827e-05	0	5.9	0	0	0	0	0	4.3	0	0
MSMEG0386	MSMEG0386		>MSMEG0386 NAD dependent epimerase/dehydratase family {Mycobacterium smegmatis MC2}	0	0	0	0	0	0	0	0	0	0	0	0	0	0	0	0	0	0	0	0	0	0	0	0	0	0	0	0	0	0	0	0	0	38.62	357	0.00012517	0	0	0	0	0	0	0	0	0	0
MSMEG3211	MSMEG3211		>MSMEG3211 imidazoleglycerol phosphate synthase, cyclase subunit (hisF) {Mycobacterium smegmatis MC2}	0	0	0	0	0	0	0	0	0	0	0	0	0	0	0	0	0	0	0	0	0	0	0	0	0	0	0	0	0	0	0	0	0	27.073	261	0.00012836	0	0	0	0	0	0	0	0	0	0
MSMEG5419	MSMEG5419		>MSMEG5419 lipoprotein {Mycobacterium smegmatis MC2}	0	0	0	0	0	0	1	0	0	0	0	0	0	0	0	0	0	1	0	0	0	0	0	0	0	0	0	0	1	0	0	0	0	43.387	399	0.00013189	0	0	0	0	0	0	5.3	0	0	0
MSMEG3037	MSMEG3037		>MSMEG3037 regulatory protein {Mycobacterium smegmatis MC2}	0	0	0	0	0	0	0	0	0	0	0	0	0	0	0	0	0	0	0	0	0	0	0	0	0	0	0	0	0	0	0	0	0	76.943	729	0.00014833	5.1	0	0	0	0	0	0	0	0	0
MSMEG4939	MSMEG4939		>MSMEG4939 ATP synthase delta chain [3.6.3.14] {Mycobacterium smegmatis MC2}	0	0	0	0	0	0	0	0	0	0	0	0	0	0	0	0	0	0	0	0	0	0	0	0	0	0	0	0	0	0	0	0	0	47.449	445	0.00016323	0	0	0	0	0	0	0	0	0	0
MSMEG3072	MSMEG3072		>MSMEG3072 riboflavin biosynthesis protein ribAB [3.5.4.25] {Mycobacterium smegmatis MC2}	0	0	0	0	0	0	0	0	0	0	0	0	0	0	0	0	0	0	0	0	0	0	0	0	0	0	0	0	0	0	0	0	0	47.881	439	0.00016861	0	0	0	0	0	0	0	0	0	0
MSMEG4921	MSMEG4921		>MSMEG4921 methylmalonyl-CoA epimerase (mce) [5.1.99.1] {Mycobacterium smegmatis MC2}	0	1	0	0	0	0	0	0	0	0	0	0	1	0	0	0	0	0	0	0	0	0	0	1	0	0	0	0	0	0	0	0	0	17.97	165	0.00017123	0	6.1	0	0	0	0	0	0	0	0
MSMEG1520	MSMEG1520		>MSMEG1520 ribosomal protein L36 (rpmJ) {Mycobacterium smegmatis MC2}	0	1	0	0	0	0	0	0	0	0	0	0	1	0	0	0	0	0	0	0	0	0	0	1	0	0	0	0	0	0	0	0	0	4.3292	37	0.0001794	0	24.3	0	0	0	0	0	0	0	0
MSMEG5438	MSMEG5438		>MSMEG5438 dimethyladenosine transferase (ksgA) [2.1.1.-] {Mycobacterium smegmatis MC2}	0	0	0	0	0	0	0	1	0	0	0	0	0	0	0	0	0	0	1	0	0	0	0	0	0	0	0	0	0	1	0	0	0	32.833	297	0.00020797	0	0	0	0	0	0	0	4	0	0
MSMEG0216	MSMEG0216		>MSMEG0216 3-hydroxyacyl-CoA dehydrogenase {Mycobacterium smegmatis MC2}	0	1	0	0	0	0	0	1	0	0	0	0	1	0	0	0	0	0	1	0	0	0	0	1	0	0	0	0	0	1	0	0	0	26.605	260	0.00025561	0	3.1	0	0	0	0	0	3.8	0	0
MSMEG0549	MSMEG0549		>MSMEG0549 ABC transporter, permease protein {Mycobacterium smegmatis MC2}	0	0	0	0	0	0	0	0	0	0	0	0	0	0	0	0	0	0	0	0	0	0	0	0	0	0	0	0	0	0	0	0	0	25.468	242	0.00027298	0	0	0	0	0	0	0	0	0	0
MSMEG1635	MSMEG1635		>MSMEG1635 nitroreductase family protein {Mycobacterium smegmatis MC2}	0	0	0	0	0	0	0	0	0	0	0	0	0	0	0	0	0	0	0	0	0	0	0	0	0	0	0	0	0	0	0	0	0	23.77	213	0.00032237	0	0	0	0	0	0	0	0	0	0
MSMEG2269	MSMEG2269		>MSMEG2269 NHL repeat protein {Mycobacterium smegmatis MC2}	0	1	0	0	0	0	0	0	0	0	0	0	1	0	0	0	0	0	0	0	0	0	0	1	0	0	0	0	0	0	0	0	0	45.481	423	0.00033822	0	3.3	0	0	0	0	0	0	0	0
MSMEG2776	MSMEG2776		>MSMEG2776 1-deoxy-D-xylulose-5-phosphate synthase (dxs) [2.2.1.7] {Mycobacterium smegmatis MC2}	0	0	0	0	0	0	0	0	0	0	0	0	0	0	0	0	0	0	0	0	0	0	0	0	0	0	0	0	0	0	0	0	0	68.034	638	0.00040344	0	0	0	0	0	0	0	0	0	0
MSMEG3942	MSMEG3942		>MSMEG3942 conserved hypothetical protein {Mycobacterium smegmatis MC2}	0	0	0	0	0	0	0	0	0	0	0	0	0	0	0	0	0	0	0	0	0	0	0	0	0	0	0	0	0	0	0	0	0	58.426	535	0.00043396	0	0	0	0	0	0	0	0	0	0
MSMEG2395	MSMEG2395		>MSMEG2395 D-alanine--D-alanine ligase [6.3.2.4] {Mycobacterium smegmatis MC2}	0	0	0	0	0	0	0	0	0	0	0	0	0	0	0	0	0	0	0	0	0	0	0	0	0	0	0	0	0	0	0	0	0	39.231	373	0.00043857	0	0	0	0	0	0	0	0	0	0
MSMEG1634	MSMEG1634		>MSMEG1634 probable forkhead-associated protein {Mycobacterium smegmatis MC2}	0	1	0	0	0	0	0	0	0	0	0	0	1	0	0	0	0	0	0	0	0	0	0	1	0	0	0	0	0	0	0	0	0	18.088	176	0.00044054	0	13.6	0	0	0	0	0	0	0	0
MSMEG2424	MSMEG2424		>MSMEG2424 signal recognition particle-docking protein FtsY (ftsY) {Mycobacterium smegmatis MC2}	0	0	0	0	0	0	1	0	0	0	0	0	0	0	0	0	0	1	0	0	0	0	0	0	0	0	0	0	1	0	0	0	0	50.683	491	0.00061258	0	0	0	0	0	0	4.3	0	0	0
MSMEG1652	MSMEG1652		>MSMEG1652 O-acetylhomoserine sulfhydrylase {Mycobacterium smegmatis MC2}	0	0	0	0	0	0	0	0	0	0	0	0	0	0	0	0	0	0	0	0	0	0	0	0	0	0	0	0	0	0	0	0	0	46.823	443	0.00072701	0	0	0	0	0	0	0	0	0	0
MSMEG0866	MSMEG0866		>MSMEG0866 DNA or RNA helicase of superfamily II {Mycobacterium smegmatis MC2}	0	1	0	0	0	0	0	0	0	0	0	0	1	0	0	0	0	0	0	0	0	0	0	1	0	0	0	0	0	0	0	0	0	62.484	568	0.00073891	0	2.5	0	0	0	0	0	0	0	0
MSMEG3883	MSMEG3883		>MSMEG3883 5-3 exonuclease {Mycobacterium smegmatis MC2}	0	0	0	0	0	0	0	0	0	0	0	0	0	0	0	0	0	0	0	0	0	0	0	0	0	0	0	0	0	0	0	0	0	33.922	319	0.00076505	0	0	0	0	0	0	0	0	0	0
MSMEG2331;MSMEG1051	MSMEG2331;MSMEG1051		>MSMEG2331 immunogenic protein MPB64/MPT64 {Mycobacterium smegmatis MC2};>MSMEG1051 immunogenic protein MPB64/MPT64 {Mycobacterium smegmatis MC2}	0	0	0	0	0	0	0	0	0	0	0	0	0	0	0	0	0	0	0	0	0	0	0	0	0	0	0	0	0	0	0	0	0	24.738	233	0.00085941	0	0	0	0	0	0	0	0	0	0
MSMEG0839	MSMEG0839		>MSMEG0839 ATP-dependent protease La (LON) domain subfamily {Mycobacterium smegmatis MC2}	0	0	0	1	0	0	0	0	0	0	0	0	0	0	1	0	0	0	0	0	0	0	0	0	0	1	0	0	0	0	0	0	0	22.494	208	0.0009403	0	0	0	5.8	0	0	0	0	0	0
MSMEG4138	MSMEG4138		>MSMEG4138 aliphatic nitrilase [3.5.5.7] {Mycobacterium smegmatis MC2}	0	0	0	1	0	0	1	1	1	1	0	0	0	0	1	0	0	1	1	1	1	0	0	0	0	1	0	0	1	1	1	1	0	34.738	325	0.00096587	0	0	0	6.5	0	0	6.5	6.5	6.5	6.5
MSMEG6593	MSMEG6593		>MSMEG6593 ATP-binding protein {Mycobacterium smegmatis MC2}	0	0	0	0	0	0	0	0	0	0	0	0	0	0	0	0	0	0	0	0	0	0	0	0	0	0	0	0	0	0	0	0	0	28.097	255	0.00097421	0	0	0	0	0	0	0	0	0	0
MSMEG0523	MSMEG0523		>MSMEG0523 DNA-binding protein {Mycobacterium smegmatis MC2}	0	1	1	1	1	1	1	1	1	1	1	0	1	1	1	1	1	1	1	1	1	1	0	1	1	1	1	1	1	1	1	1	1	34.479	308	0.0010292	0	5.5	5.5	5.5	5.5	5.5	5.5	5.5	5.5	5.5
MSMEG5263	MSMEG5263		>MSMEG5263 transcription elongation factor GreA {Mycobacterium smegmatis MC2}	0	1	0	0	0	0	0	0	0	0	0	0	1	0	0	0	0	0	0	0	0	0	0	1	0	0	0	0	0	0	0	0	0	18.005	164	0.0010347	0	6.7	0	0	0	0	0	0	0	0
MSMEG4287	MSMEG4287		>MSMEG4287 integral membrane protein {Mycobacterium smegmatis MC2}	0	0	0	0	1	0	0	0	0	0	0	0	0	0	0	1	0	0	0	0	0	0	0	0	0	0	1	0	0	0	0	0	0	26.931	250	0.0011032	0	0	0	0	9.2	0	0	0	0	0
MSMEG6474	MSMEG6474		>MSMEG6474 nucleoside-diphosphate-sugar epimerase {Mycobacterium smegmatis MC2}	0	0	0	0	0	0	0	0	0	0	0	0	0	0	0	0	0	0	0	0	0	0	0	0	0	0	0	0	0	0	0	0	0	37.611	349	0.001317	0	0	0	0	0	0	0	0	0	0
MSMEG0120	MSMEG0120		>MSMEG0120 probable transcriptional regulatory protein {Mycobacterium smegmatis MC2}	0	0	0	0	0	0	0	0	0	0	0	0	0	0	0	0	0	0	0	0	0	0	0	0	0	0	0	0	0	0	0	0	0	24.759	219	0.0014183	0	0	0	0	0	0	0	0	0	0
MSMEG0732	MSMEG0732		>MSMEG0732 chaperone ClpB {Mycobacterium smegmatis MC2}	0	0	0	0	0	0	0	0	0	0	0	0	0	0	0	0	0	0	0	0	0	0	0	0	0	0	0	0	0	0	0	0	0	92.896	848	0.0015433	0	0	0	0	0	0	0	0	0	0
MSMEG0692	MSMEG0692		>MSMEG0692 conserved hypothetical protein {Mycobacterium smegmatis MC2}	0	0	0	0	0	0	0	1	0	0	0	0	0	0	0	0	0	0	1	0	0	0	0	0	0	0	0	0	0	1	0	0	0	59.553	595	0.0016307	0	0	0	0	0	0	0	4.2	0	0
MSMEG0317	MSMEG0317		>MSMEG0317 conserved hypothetical protein {Mycobacterium smegmatis MC2}	0	0	0	0	0	0	0	0	0	0	0	0	0	0	0	0	0	0	0	0	0	0	0	0	0	0	0	0	0	0	0	0	0	42.818	394	0.001671	0	0	0	0	0	0	0	0	0	0
MSMEG0787	MSMEG0787		>MSMEG0787 Bacterial extracellular solute-binding proteins, family 3 {Mycobacterium smegmatis MC2}	0	0	0	1	0	0	0	0	0	0	0	0	0	0	1	0	0	0	0	0	0	0	0	0	0	1	0	0	0	0	0	0	0	38.426	354	0.0016807	0	0	0	3.1	0	0	0	0	0	0
MSMEG1742	MSMEG1742		>MSMEG1742 oxidoreductase {Mycobacterium smegmatis MC2}	0	0	0	0	0	0	0	0	0	0	0	0	0	0	0	0	0	0	0	0	0	0	0	0	0	0	0	0	0	0	0	0	0	38.574	363	0.0016908	0	0	0	0	0	0	0	0	0	0
MSMEG3532	MSMEG3532		>MSMEG3532 serine/threonine dehydratase family protein {Mycobacterium smegmatis MC2}	0	0	0	0	0	0	0	0	0	0	0	0	0	0	0	0	0	0	0	0	0	0	0	0	0	0	0	0	0	0	0	0	0	34.992	337	0.0017588	0	0	0	0	0	0	0	0	0	0
MSMEG4956	MSMEG4956		>MSMEG4956 threonine synthase (thrC) [4.2.3.1] {Mycobacterium smegmatis MC2}	0	0	0	0	0	0	0	0	0	0	0	0	0	0	0	0	0	0	0	0	0	0	0	0	0	0	0	0	0	0	0	0	0	37.442	360	0.0018304	0	0	0	0	0	0	0	0	0	0
MSMEG1640	MSMEG1640		>MSMEG1640 ATP/GTP-binding protein {Mycobacterium smegmatis MC2}	0	0	0	1	0	0	1	0	0	0	0	0	0	0	1	0	0	1	0	0	0	0	0	0	0	1	0	0	1	0	0	0	0	20.985	193	0.001869	0	0	0	11.4	0	0	11.4	0	0	0
MSMEG4621	MSMEG4621		>MSMEG4621 glutamate 5-kinase (proB) [2.7.2.11] {Mycobacterium smegmatis MC2}	0	0	0	0	0	0	0	0	0	0	0	0	0	0	0	0	0	0	0	0	0	0	0	0	0	0	0	0	0	0	0	0	0	38.606	370	0.0019889	0	0	0	0	0	0	0	0	0	0
MSMEG2449	MSMEG2449		>MSMEG2449 methylmalonate-semialdehyde dehydrogenase (mmsA) [1.2.1.27] {Mycobacterium smegmatis MC2}	0	0	0	0	0	0	0	0	0	0	0	0	0	0	0	0	0	0	0	0	0	0	0	0	0	0	0	0	0	0	0	0	0	52.259	497	0.0020127	0	0	0	0	0	0	0	0	0	0
MSMEG6542	MSMEG6542		>MSMEG6542 B12 binding domain protein {Mycobacterium smegmatis MC2}	0	1	0	0	0	0	0	0	0	0	0	0	1	0	0	0	0	0	0	0	0	0	0	1	0	0	0	0	0	0	0	0	0	38.959	365	0.0020645	0	6.3	0	0	0	0	0	0	0	0
MSMEG5634	MSMEG5634		>MSMEG5634 conserved hypothetical protein {Mycobacterium smegmatis MC2}	0	0	0	0	0	0	0	0	0	0	0	0	0	0	0	0	0	0	0	0	0	0	0	0	0	0	0	0	0	0	0	0	0	16.158	147	0.0025894	0	0	0	0	0	0	0	0	0	0
MSMEG1878	MSMEG1878		>MSMEG1878 S30AE family protein {Mycobacterium smegmatis MC2}	0	0	0	1	0	0	0	0	0	0	0	0	0	0	1	0	0	0	0	0	0	0	0	0	0	1	0	0	0	0	0	0	0	31.335	273	0.0027288	0	0	0	4	0	0	0	0	0	0
MSMEG3767	MSMEG3767		>MSMEG3767 acyl-CoA synthase {Mycobacterium smegmatis MC2}	0	0	0	0	0	0	0	0	0	0	0	0	0	0	0	0	0	0	0	0	0	0	0	0	0	0	0	0	0	0	0	0	0	107.34	997	0.0029546	0	0	0	0	0	0	0	0	0	0
MSMEG5264	MSMEG5264		>MSMEG5264 conserved hypothetical protein {Mycobacterium smegmatis MC2}	0	0	0	0	0	0	0	0	0	0	0	0	0	0	0	0	0	0	0	0	0	0	0	0	0	0	0	0	0	0	0	0	0	24.3	226	0.0033154	0	0	0	0	0	0	0	0	0	0
MSMEG6454	MSMEG6454		>MSMEG6454 conserved hypothetical protein {Mycobacterium smegmatis MC2}	0	0	0	0	0	0	0	0	0	0	0	0	0	0	0	0	0	0	0	0	0	0	0	0	0	0	0	0	0	0	0	0	0	34.016	309	0.0033955	0	0	0	0	0	0	0	0	0	0
MSMEG5081	MSMEG5081		>MSMEG5081 conserved hypothetical protein {Mycobacterium smegmatis MC2}	0	1	0	0	0	0	0	0	0	0	0	0	1	0	0	0	0	0	0	0	0	0	0	1	0	0	0	0	0	0	0	0	0	8.7538	83	0.0037585	0	26.5	0	0	0	0	0	0	0	0
MSMEG3220	MSMEG3220		>MSMEG3220 tryptophan synthase, beta subunit (trpB) [4.2.1.20] {Mycobacterium smegmatis MC2}	0	1	0	0	0	0	0	0	0	0	0	0	1	0	0	0	0	0	0	0	0	0	0	1	0	0	0	0	0	0	0	0	0	45.005	425	0.0039408	0	3.8	0	0	0	0	0	0	0	0
MSMEG5511	MSMEG5511		>MSMEG5511 von Willebrand factor, type A {Mycobacterium smegmatis MC2}	0	0	0	0	0	0	1	0	0	0	0	0	0	0	0	0	0	1	0	0	0	0	0	0	0	0	0	0	1	0	0	0	0	73.899	666	0.0043731	0	0	0	0	0	0	2.9	0	0	0
MSMEG2078	MSMEG2078		>MSMEG2078 antigen 85-C [2.3.1.-] {Mycobacterium smegmatis MC2}	0	0	0	0	0	0	0	1	0	0	0	0	0	0	0	0	0	0	1	0	0	0	0	0	0	0	0	0	0	1	0	0	0	35.189	325	0.0046285	0	0	0	0	0	0	0	6.2	0	0
MSMEG6408;MSMEG6409	MSMEG6408;MSMEG6409		>MSMEG6408 acyltransferase family protein {Mycobacterium smegmatis MC2};>MSMEG6409 acyltransferase family protein {Mycobacterium smegmatis MC2}	0	0	0	0	0	0	0	1	0	0	0	0	0	0	0	0	0	0	1	0	0	0	0	0	0	0	0	0	0	1	0	0	0	27.406	253	0.0046428	0	0	0	0	0	0	0	5.9	0	0
MSMEG1165	MSMEG1165		>MSMEG1165 conserved hypothetical protein {Mycobacterium smegmatis MC2}	0	1	0	0	0	0	0	0	0	0	0	0	1	0	0	0	0	0	0	0	0	0	0	1	0	0	0	0	0	0	0	0	0	18.092	163	0.0049239	0	5.5	0	0	0	0	0	0	0	0
MSMEG6114	MSMEG6114		>MSMEG6114 inorganic pyrophosphatase (ppa) [3.6.1.1] {Mycobacterium smegmatis MC2}	0	0	0	0	0	0	1	0	0	0	0	0	0	0	0	0	0	1	0	0	0	0	0	0	0	0	0	0	1	0	0	0	0	18.349	162	0.0052146	0	0	0	0	0	0	6.2	0	0	0
MSMEG6365	MSMEG6365		>MSMEG6365 conserved hypothetical protein {Mycobacterium smegmatis MC2}	0	1	0	0	0	0	0	0	0	0	0	0	1	0	0	0	0	0	0	0	0	0	0	1	0	0	0	0	0	0	0	0	0	20.408	189	0.005634	0	5.8	0	0	0	0	0	0	0	0
MSMEG6285	MSMEG6285		>MSMEG6285 DNA polymerase III gamma/tau subunit [2.7.7.7] {Mycobacterium smegmatis MC2}	0	1	0	0	0	0	0	0	0	0	0	0	1	0	0	0	0	0	0	0	0	0	0	1	0	0	0	0	0	0	0	0	0	69.889	665	0.0062646	0	1.8	0	0	0	0	0	0	0	0
MSMEG1820	MSMEG1820		>MSMEG1820 phosphoribosylaminoimidazole carboxylase, catalytic subunit (purE) [4.1.1.21] {Mycobacterium smegmatis MC2}	0	1	0	0	0	0	0	0	0	0	0	0	1	0	0	0	0	0	0	0	0	0	0	1	0	0	0	0	0	0	0	0	0	18.987	182	0.0068892	0	5.5	0	0	0	0	0	0	0	0
MSMEG1252	MSMEG1252		>MSMEG1252 conserved hypothetical protein {Mycobacterium smegmatis MC2}	0	0	0	0	0	0	0	0	0	0	0	0	0	0	0	0	0	0	0	0	0	0	0	0	0	0	0	0	0	0	0	0	0	231.33	2122	0.0069626	0	0	0	0	0	0	0	0	0	0
MSMEG5590	MSMEG5590		>MSMEG5590 carboxylate-amine ligase Nfa27300 [6.3.-.-] {Mycobacterium smegmatis MC2}	0	0	0	0	0	0	0	0	0	0	0	0	0	0	0	0	0	0	0	0	0	0	0	0	0	0	0	0	0	0	0	0	0	41.278	377	0.007278	0	0	0	0	0	0	0	0	0	0
MSMEG5515	MSMEG5515		>MSMEG5515 bifunctional purine biosynthesis protein PurH (purH) [2.1.2.3 3.5.4.10] {Mycobacterium smegmatis MC2}	0	0	0	0	0	0	1	0	0	0	0	0	0	0	0	0	0	1	0	0	0	0	0	0	0	0	0	0	1	0	0	0	0	55.407	527	0.00838	0	0	0	0	0	0	4.7	0	0	0
MSMEG5228	MSMEG5228		>MSMEG5228 3-beta hydroxysteroid dehydrogenase/isomerase family {Mycobacterium smegmatis MC2}	0	0	0	0	0	0	0	0	0	0	0	0	0	0	0	0	0	0	0	0	0	0	0	0	0	0	0	0	0	0	0	0	0	38.805	356	0.0085823	0	0	0	0	0	0	0	0	0	0
MSMEG4085	MSMEG4085		>MSMEG4085 nitrilotriacetate monooxygenase component A [1.14.13.-] {Mycobacterium smegmatis MC2}	0	0	0	0	0	0	0	0	0	0	0	0	0	0	0	0	0	0	0	0	0	0	0	0	0	0	0	0	0	0	0	0	0	46.794	427	0.0086314	0	0	0	0	0	0	0	0	0	0
MSMEG4723	MSMEG4723		>MSMEG4723 conserved hypothetical protein {Mycobacterium smegmatis MC2}	0	0	0	0	0	0	0	0	0	0	0	0	0	0	0	0	0	0	0	0	0	0	0	0	0	0	0	0	0	0	0	0	0	55.341	523	0.008836	0	0	0	0	0	0	0	0	0	0
MSMEG1731;MSMEG4159	MSMEG1731;MSMEG4159		>MSMEG1731 IS6120, transposase {Mycobacterium smegmatis MC2};>MSMEG4159 IS6120, transposase {Mycobacterium smegmatis MC2}	0	0	1	1	0	0	0	0	1	0	0	0	0	1	1	0	0	0	0	1	0	0	0	0	1	1	0	0	0	0	1	0	0	45.738	417	0.0089789	0	0	4.1	4.1	0	0	0	0	4.1	0
[truncated: 13 more columns]

## Sheet: ACC
Protein IDs	Majority protein IDs	ACC	Fasta headers	Peptides gfp1	Peptides 20112167lau_E1812MS	Peptides 20309916lau_E4717	Peptides 20309917lau_E4716	Peptides 20309918lau_E4329	Peptides 20309919lau_E5493	Peptides 20309920lau_E0334	Peptides 203151053lau_E0333MS	Peptides 203151054lau_E0334MS	Peptides 203151055lau_E1813MS	Peptides 203151056lau_E5492MS	Peptides 203151057lau_E5642MS	Peptides 203151058lau_E6391MS	Peptides 203301165lau_E1812MS	Razor + unique peptides gfp1	Razor + unique peptides 20112167lau_E1812MS	Razor + unique peptides 20309916lau_E4717	Razor + unique peptides 20309917lau_E4716	Razor + unique peptides 20309918lau_E4329	Razor + unique peptides 20309919lau_E5493	Razor + unique peptides 20309920lau_E0334	Razor + unique peptides 203151053lau_E0333MS	Razor + unique peptides 203151054lau_E0334MS	Razor + unique peptides 203151055lau_E1813MS	Razor + unique peptides 203151056lau_E5492MS	Razor + unique peptides 203151057lau_E5642MS	Razor + unique peptides 203151058lau_E6391MS	Razor + unique peptides 203301165lau_E1812MS	Unique peptides gfp1	Unique peptides 20112167lau_E1812MS	Unique peptides 20309916lau_E4717	Unique peptides 20309917lau_E4716	Unique peptides 20309918lau_E4329	Unique peptides 20309919lau_E5493	Unique peptides 20309920lau_E0334	Unique peptides 203151053lau_E0333MS	Unique peptides 203151054lau_E0334MS	Unique peptides 203151055lau_E1813MS	Unique peptides 203151056lau_E5492MS	Unique peptides 203151057lau_E5642MS	Unique peptides 203151058lau_E6391MS	Unique peptides 203301165lau_E1812MS	Mol. weight [kDa]	Sequence length	PEP	Sequence coverage gfp1 [%]
MSMEG1812	MSMEG1812	AccE	>MSMEG1812 conserved hypothetical protein {Mycobacterium smegmatis MC2}	0	0	0	0	0	0	0	0	0	0	0	0	0	2	0	0	0	0	0	0	0	0	0	0	0	0	0	2	0	0	0	0	0	0	0	0	0	0	0	0	0	2	11.174	103	0	0
MSMEG4329	MSMEG4329	AccD6	>MSMEG4329 propionyl-CoA carboxylase beta chain [6.4.1.3] {Mycobacterium smegmatis MC2}	0	0	0	0	35	0	1	0	0	2	0	0	0	0	0	0	0	0	35	0	1	0	0	2	0	0	0	0	0	0	0	0	35	0	1	0	0	2	0	0	0	0	50.246	474	0	0
MSMEG1813	MSMEG1813	AccD5	>MSMEG1813 propionyl-CoA carboxylase beta chain [6.4.1.3] {Mycobacterium smegmatis MC2}	0	1	0	0	0	0	0	0	0	24	0	0	11	19	0	1	0	0	0	0	0	0	0	24	0	0	11	19	0	1	0	0	0	0	0	0	0	24	0	0	11	19	58.427	542	0	0
MSMEG6391	MSMEG6391	AccD4	>MSMEG6391 propionyl-CoA carboxylase beta chain [6.4.1.3] {Mycobacterium smegmatis MC2}	0	0	0	0	0	0	0	0	0	6	0	0	19	13	0	0	0	0	0	0	0	0	0	6	0	0	19	13	0	0	0	0	0	0	0	0	0	6	0	0	19	13	56.169	517	0	0
MSMEG5642	MSMEG5642	AccD3	>MSMEG5642 acetyl-coenzyme a carboxylase carboxyl transferase {Mycobacterium smegmatis MC2}	0	0	0	0	0	0	0	0	0	0	0	21	0	0	0	0	0	0	0	0	0	0	0	0	0	21	0	0	0	0	0	0	0	0	0	0	0	0	0	21	0	0	51.214	489	0	0
MSMEG0333	MSMEG0333	AccD2L	>MSMEG0333 Carboxyl transferase domain protein {Mycobacterium smegmatis MC2}	0	0	0	0	0	0	0	26	8	0	0	0	0	0	0	0	0	0	0	0	0	26	8	0	0	0	0	0	0	0	0	0	0	0	0	26	8	0	0	0	0	0	57.204	532	0	0
MSMEG5492	MSMEG5492	AccD2	>MSMEG5492 acetyl-CoA carboxylase carboxyltransferase {Mycobacterium smegmatis MC2}	0	0	0	0	0	0	0	1	0	0	27	0	0	0	0	0	0	0	0	0	0	1	0	0	27	0	0	0	0	0	0	0	0	0	0	1	0	0	27	0	0	0	56.578	531	0	0
MSMEG4717	MSMEG4717	AccD1	>MSMEG4717 Carboxyl transferase domain protein {Mycobacterium smegmatis MC2}	0	0	37	23	0	0	0	0	0	0	0	0	0	0	0	0	37	23	0	0	0	0	0	0	0	0	0	0	0	0	37	23	0	0	0	0	0	0	0	0	0	0	54.754	513	0	0
MSMEG1807	MSMEG1807	AccA3	>MSMEG1807 acetyl-/propionyl-coenzyme A carboxylase alpha chain [6.3.4.14] {Mycobacterium smegmatis MC2}	0	3	1	0	1	1	0	0	0	11	1	1	14	28	0	3	1	0	1	1	0	0	0	11	1	1	14	28	0	3	1	0	1	1	0	0	0	11	1	1	14	28	63.137	598	0	0
MSMEG0334	MSMEG0334	AccA2L	>MSMEG0334 acetyl-/propionyl-coenzyme A carboxylase alpha chain [6.3.4.14] {Mycobacterium smegmatis MC2}	0	0	0	0	0	0	10	12	31	0	0	0	0	0	0	0	0	0	0	0	10	12	31	0	0	0	0	0	0	0	0	0	0	0	10	12	31	0	0	0	0	0	71.552	672	0	0
MSMEG5493	MSMEG5493	AccA2	>MSMEG5493 acetyl-/propionyl-coenzyme A carboxylase alpha chain [6.3.4.14] {Mycobacterium smegmatis MC2}	0	0	0	0	0	40	5	0	0	0	12	0	0	0	0	0	0	0	0	40	5	0	0	0	12	0	0	0	0	0	0	0	0	40	5	0	0	0	12	0	0	0	68.956	648	0	0
MSMEG4716	MSMEG4716	AccA1	>MSMEG4716 acetyl-/propionyl-coenzyme A carboxylase alpha chain [6.3.4.14] {Mycobacterium smegmatis MC2}	0	0	18	35	1	0	0	0	0	0	0	0	0	0	0	0	18	35	1	0	0	0	0	0	0	0	0	0	0	0	18	35	1	0	0	0	0	0	0	0	0	0	74.471	706	0	0
[truncated: 28 more columns]
